# Supplementary material for: Nomogram for predicting invasive lung adenocarcinoma in small solitary pulmonary nodules
Source: Front Oncol. 2024 Jul 1;14:1334504. doi: 10.3389/fonc.2024.1334504 (PMC11246902; doi:10.3389/fonc.2024.1334504)
Supplement: Supplementary file 1 [file DataSheet_1.csv]

ID	Tumor_Invasiveness	Hypertension	Diabetes	COPD	Blood_Type	Albumin	Lymphocyte	PNI	Neutrophil	Eosinophil	Basophil	Monocyte	Erythrocyte	Hemoglobin	Platelet	NLR	PLR	MLR	dNLR	NLPR	SIRI	AISI	SII	PIV	Blood_Sugar	Complement_C1q	LDH	SA	x5_nt	Pro_GRP	SCC	Cyfra21_1	CEA	CA125	NSE	Gender	Age	BMI	Smoking_History	FEV1._predicted	MVV._predicted	ASA	Maximum_Diameter	Location	Shape	Spiculation	Cavitation_Sign	Calcification	Vascular_Penetration_Sign
2	1	0	0	0	1	65.9	2.01	75.95	5.38	0.02	0.03	0.5	5.73	181	180	2.6766	89.5522	0.2488	2.1016	0.0149	1.3383	240.8955	481.791	240.8955	5.41	215.2	233	58.1	6	41.96	1.97	2.32	2.32	10.72	19.45	1	40	29.75	1	113.97	132.11	2	2	1	1	1	0	0	0
3	0	1	0	0	3	66.2	1.59	74.15	2.8	0.13	0.05	0.35	4.79	132	272	1.761	171.0692	0.2201	1.3208	0.0065	0.6164	167.6478	478.9937	167.6478	7.4	148.9	183	53.2	5	41.96	1.97	2.32	2.32	10.72	19.45	0	65	24.98	0	120.2	102.2	2	2	1	1	0	0	0	1
4	0	0	0	0	0	57.2	1.61	65.25	3.17	0.16	0.04	0.27	4.35	111	347	1.9689	215.528	0.1677	1.524	0.0057	0.5316	184.4704	683.2236	184.4704	4.9	163.9	191	64.5	4	42.51	1	2.07	2.36	13.9	20.4	0	50	26.3	0	107.12	129.29	2	0.8	1	0	0	0	0	1
5	0	0	0	0	1	57.7	1.7	66.2	1.99	0.05	0.03	0.4	4.02	129	267	1.1706	157.0588	0.2353	0.9128	0.0044	0.4682	125.0188	312.5471	125.0188	4.37	165.1	169	56.7	3	43.29	0.6	1.37	1.34	9.76	19.7	0	49	21.29	0	105.48	95.68	2	1.3	1	0	0	0	1	0
6	0	0	0	0	0	64.2	1.36	71	2.77	0.16	0.01	0.38	4.51	135	150	2.0368	110.2941	0.2794	1.4503	0.0136	0.774	116.0956	305.5147	116.0956	5.45	174	219	50	3	38.88	0.4	1.24	2.24	5.05	16.5	0	52	25.39	0	110.06	101.81	2	0.6	1	0	0	0	0	0
7	0	0	0	0	1	64.3	1.42	71.4	4.09	0.16	0.02	0.52	4.03	124	237	2.8803	166.9014	0.3662	1.9292	0.0122	1.4977	354.9659	682.6268	354.9659	4.5	124.2	149	45.6	3	34.73	1.5	3.14	4.61	12.3	13.7	0	37	21.08	0	110.65	129.81	1	0.8	1	1	0	0	0	0
8	0	1	0	0	1	60	3.5	77.5	2.44	0.12	0.07	0.51	4.37	142	196	0.6971	56	0.1457	0.581	0.0036	0.3555	69.6864	136.64	69.6864	5.22	156.2	227	49.5	4	50.99	1	2.54	5.01	13.5	15.7	1	73	21.51	1	102.08	95.54	2	1.1	1	1	0	0	0	1
10	1	1	0	0	3	62.4	1.65	70.65	3.24	0.05	0.02	0.28	4.96	149	191	1.9636	115.7576	0.1697	1.62	0.0103	0.5498	105.0153	375.0545	105.0153	4.99	191	220	58.1	4	41.96	1.97	2.32	2.32	10.72	19.45	1	56	20.76	1	102	110.7	2	1.1	1	0	0	0	0	0
13	1	0	0	0	0	64.5	0.94	69.2	0.88	0.03	0.02	0.14	3.17	102	145	0.9362	154.2553	0.1489	0.7788	0.0065	0.1311	19.0043	135.7447	19.0043	4.49	106.9	192	42.6	2	14.62	1.3	1.47	6.63	26.7	11.6	1	55	21.15	1	88.94	86.5	2	1.5	1	1	1	1	0	0
14	1	0	0	0	1	62.2	1.22	68.3	2.49	0.08	0.03	0.37	4.65	154	236	2.041	193.4426	0.3033	1.4647	0.0086	0.7552	178.2187	481.6721	178.2187	5.5	167.9	160	54.9	3	41.29	1.1	3.37	9.83	13.1	18	1	60	21.45	1	96.83	98.27	2	1.4	1	1	1	0	0	1
15	1	1	1	0	0	59.4	1.56	67.2	4.07	0.04	0.01	0.41	4.53	121	196	2.609	125.641	0.2628	2.0149	0.0133	1.0697	209.6572	511.359	209.6572	5.39	138.6	169	56.5	3	40.9	0.6	2.85	3.05	7.15	15.5	0	71	26.48	0	119.07	107.2	2	1.2	1	1	1	0	0	0
16	0	0	0	0	2	57.7	1.73	66.35	3.16	0.16	0.02	0.46	4.54	138	267	1.8266	154.3353	0.2659	1.3333	0.0068	0.8402	224.3417	487.6994	224.3417	6.58	188.6	208	64.6	5	41.96	1.97	2.32	2.32	10.72	19.45	0	56	25.39	0	128.6	113.7	2	0.8	1	0	1	0	0	0
17	1	1	0	0	1	58.6	0.91	63.15	4.27	0.03	0.02	0.35	4.76	144	342	4.6923	375.8242	0.3846	3.2595	0.0137	1.6423	561.6692	1604.7692	561.6692	6.02	233.9	184	59.8	3	31.98	0.5	1.28	1.6	8.28	16	1	66	27.38	0	85.15	115.88	3	1.1	1	1	1	1	0	1
18	1	0	1	0	3	60	1.68	68.4	2.63	0.08	0.02	0.41	4.19	136	156	1.5655	92.8571	0.244	1.2009	0.01	0.6418	100.1279	244.2143	100.1279	8.54	196	200	55.8	8	53.41	0.6	2.93	3.15	8.39	16.2	0	74	28.25	0	122.68	115.91	2	0.7	1	0	0	0	0	0
19	1	1	0	0	0	58.3	1.3	64.8	3.71	0.03	0.05	5.9	4.4	138	336	2.8538	258.4615	4.5385	0.5096	0.0085	16.8377	5657.4646	958.8923	5657.4646	5.56	208.7	268	60.1	5	24.22	0.6	1.51	16.1	48.8	24	0	74	33.65	0	115.09	102.05	2	1.8	1	1	1	0	0	1
20	0	0	0	0	0	65	0.98	69.9	4.46	0.05	0.02	0.49	4.67	141	187	4.551	190.8163	0.5	2.8961	0.0243	2.23	417.01	851.0408	417.01	5.33	171	169	53	4	56.2	0.8	1.61	5.69	11.7	13.2	1	63	21.3	1	87.84	185.74	2	1.5	1	1	1	1	0	0
21	0	0	0	0	2	57.2	2.81	71.25	2.59	0.07	0.01	0.39	4.68	140	271	0.9217	96.4413	0.1388	0.7896	0.0034	0.3595	97.4153	249.7829	97.4153	4.15	200.2	207	52.5	4	40.4	0.8	1.9	1.13	10	16.7	0	56	23.23	0	92.97	95.18	2	0.6	1	0	0	0	0	0
22	1	0	0	0	3	59.9	1.31	66.45	4.02	0.06	0.03	0.2	3.94	126	267	3.0687	203.8168	0.1527	2.5125	0.0115	0.6137	163.8687	819.3435	163.8687	4.81	186	165	42.7	4	41.96	1.97	2.32	2.32	10.72	19.45	0	45	21.45	0	126.9	113.9	2	0.9	1	1	1	1	0	0
23	0	0	0	0	0	59.7	2.92	74.3	3.65	0.07	0.02	0.41	5.36	163	202	1.25	69.1781	0.1404	1.0673	0.0062	0.5125	103.525	252.5	103.525	5.44	180.7	171	65.4	4	33.09	0.8	2.69	2.61	11.2	16.9	1	31	21.8	0	96.91	114.44	2	0.5	1	0	0	0	0	1
24	1	0	0	0	1	63.2	1.94	72.9	2.16	0.16	0.01	0.34	4.81	150	168	1.1134	86.5979	0.1753	0.8816	0.0066	0.3786	63.5975	187.0515	63.5975	8.36	148.6	186	52.4	3	41.96	1.97	2.32	2.32	10.72	19.45	1	49	29.74	0	95	110.2	2	1.2	1	1	1	1	0	0
25	1	0	0	0	3	61.3	3.05	76.55	4.46	0.23	0.07	0.55	4.61	147	312	1.4623	102.2951	0.1803	1.1436	0.0047	0.8043	250.9298	456.2361	250.9298	5.69	167	207	52.9	5	29.36	0.4	2.73	1.08	11.1	20.7	0	67	26.04	0	118.63	102.78	2	2	1	1	1	0	0	1
26	0	0	0	0	3	60	2.79	73.95	3.77	0.52	0.06	0.51	4.69	142	279	1.3513	100	0.1828	0.9716	0.0048	0.6891	192.27	377	192.27	4.51	208.3	217	58.3	4.25	42.19	0.7	2.1	0.89	11	19.7	1	42	29.07	1	117.34	156.36	1	2	1	1	0	1	0	1
27	1	1	0	0	0	60.8	1.45	68.05	1.85	0.14	0.05	0.35	4.55	138	191	1.2759	131.7241	0.2414	0.9296	0.0067	0.4466	85.2914	243.6897	85.2914	5.2	174.1	242	49.5	5	37.9	1.1	1.12	3.56	8.5	18	0	64	24.13	0	115.6	99.4	2	2	1	1	1	1	0	0
28	1	0	0	0	3	52.4	1.09	57.85	2.2	0.11	0.02	0.32	4.09	132	136	2.0183	124.7706	0.2936	1.4286	0.0148	0.6459	87.8385	274.4954	87.8385	4.54	202.6	168	64.9	4.25	41.64	1.5	2.81	2.44	12	13.2	1	57	24.39	1	71.4	84.7	2	2	0	1	1	0	0	1
29	0	0	0	0	1	64.1	1.53	71.75	1.91	0.09	0.02	0.31	4.27	132	232	1.2484	151.634	0.2026	0.9795	0.0054	0.387	89.7825	289.6209	89.7825	5.18	161.1	175	43.9	3	36.28	0.7	3.01	1.53	13.7	10.4	0	43	21.23	0	97.6	133.7	1	0.9	1	0	1	0	0	1
30	0	0	1	0	3	57.5	1.31	64.05	1.84	0.03	0.02	0.32	3.98	119	208	1.4046	158.7786	0.2443	1.0952	0.0068	0.4495	93.4889	292.1527	93.4889	4.8	149.3	173	53.1	4	39.97	0.5	2.03	1.72	11.9	15.3	0	60	23.05	0	103.5	105.56	2	1	1	1	1	0	0	0
32	0	0	0	0	1	58.6	1	63.6	2.68	1.5	0.7	7.4	4	141	255	2.68	255	7.4	0.2528	0.0105	19.832	5057.16	683.4	5057.16	5.46	134.8	214	50.7	3	39.32	0.5	2.24	3.05	5.61	28.5	1	73	24.3	0	104.43	100.71	2	1.5	1	1	1	0	0	1
33	0	0	0	0	2	67.9	2	77.9	3.28	0.14	0.03	0.49	4.51	137.09	237.99	1.64	118.995	0.245	1.2331	0.0069	0.8036	191.2488	390.3036	191.2488	5.78	179	268	46.3	5	33.06	0.5	3.28	1.65	4.14	19.5	0	64	23.42	0	135.8	81.6	2	1	1	1	1	0	0	0
34	1	1	0	0	1	57.6	1.04	62.8	2.11	0.05	0.02	0.2	4.08	122	144	2.0288	138.4615	0.1923	1.6107	0.0141	0.4058	58.4308	292.1538	58.4308	5.97	272.1	236	79.7	4	54.42	1.4	4.51	2.5	23	30.9	1	71	23.05	1	69.78	91.65	3	1.5	1	1	1	0	0	0
36	1	0	0	0	2	61.3	1.51	68.85	2.49	0.03	0.01	0.44	3.6	113	184	1.649	121.8543	0.2914	1.2513	0.009	0.7256	133.5036	303.4172	133.5036	4.7	150.1	189	46.2	3	49.62	0.7	2.46	1.97	6.82	12.7	0	51	22.27	0	101.3	95.26	1	1.8	1	1	1	0	0	0
37	0	1	0	0	2	59.01	1.51	66.56	3.18	0.06	0.02	0.21	4.54	137	221	2.106	146.3576	0.1391	1.7667	0.0095	0.4423	97.7376	465.4172	97.7376	4.74	226.2	227	55.6	4.25	31.56	0.7	3.78	1.41	16.4	15.7	0	63	25.85	0	122.25	103.05	2	1.7	1	1	1	1	0	1
38	1	0	1	0	3	57.8	2.64	71	2.93	0.23	0.03	0.34	3.86	118	261	1.1098	98.8636	0.1288	0.9043	0.0043	0.3773	98.488	289.6705	98.488	7.11	186.5	232	57.1	3	48.08	0.6	1.35	3.4	11.1	16	0	66	26.37	0	123.47	97.78	2	1.5	1	1	1	0	0	0
40	0	0	1	0	1	59	1.48	66.4	3.59	0.04	0.01	0.35	4.28	135	244	2.4257	164.8649	0.2365	1.9096	0.0099	0.849	207.1527	591.8649	207.1527	6.36	243.9	222	55.3	4	36.7	1.2	1.93	3.47	9.77	15.5	1	61	26.03	0	116.35	119.23	2	1	1	1	1	0	0	0
41	1	1	0	0	0	58.9	2.52	71.5	2.36	0.09	0.04	0.4	4.61	142	256	0.9365	101.5873	0.1587	0.7738	0.0037	0.3746	95.8984	239.746	95.8984	5.48	236.8	213	55.9	4	41.96	1.97	2.32	2.32	10.72	19.45	0	56	25.48	0	128.6	113.7	2	1.1	1	1	1	1	0	0
42	1	0	0	0	1	59.5	1.49	66.95	2.02	0.55	0.01	5.8	4.86	150	241	1.3557	161.745	3.8926	0.2573	0.0056	7.8631	1895.004	326.7248	1895.004	4.48	167.1	244	54.7	4	41.96	1.97	2.32	2.32	10.72	19.45	0	70	26.03	0	113.9	104.8	2	1.3	1	0	0	0	0	1
44	1	0	0	0	0	61.2	2.14	71.9	2.66	0.15	0.04	0.44	4.29	134	248	1.243	115.8879	0.2056	0.9603	0.005	0.5469	135.6351	308.2617	135.6351	5.18	199.9	205	58.7	6	28.22	0.8	1.39	0.69	9.63	15	0	53	24.97	0	105.15	106.8	2	1.3	1	1	1	0	0	0
45	1	0	0	0	1	62.5	2.04	72.7	2.47	0.3	0.01	0.33	5.09	156	193	1.2108	94.6078	0.1618	0.9216	0.0063	0.3996	77.1149	233.6814	77.1149	5.7	155.4	175	49.4	3	31.11	0.8	2.08	1.46	15.6	23.4	1	70	28.68	0	117.59	86.75	2	2	1	1	1	1	0	0
46	1	0	0	0	2	61.6	1.87	70.95	3.92	0.2	0.06	0.5	5.29	119	178	2.0963	95.1872	0.2674	1.4905	0.0118	1.0481	186.5668	373.1337	186.5668	5.2	175.2	122	46.2	3	41.96	1.97	2.32	2.32	10.72	19.45	0	44	21.26	0	109	106.7	1	1.5	1	1	1	0	0	0
47	1	1	1	0	1	58.9	1.38	65.8	3.16	0.22	0.04	0.47	4.4	143	167	2.2899	121.0145	0.3406	1.4976	0.0137	1.0762	179.7307	382.4058	179.7307	9.17	166.4	163	60.7	4	41.96	1.97	2.32	2.32	10.72	19.45	0	76	28.23	0	112.86	117.97	2	1.3	1	1	1	1	0	0
48	1	0	0	0	1	59.6	2.44	71.8	2.45	0.13	0.04	0.36	4.12	122	215	1.0041	88.1148	0.1475	0.8249	0.0047	0.3615	77.7172	215.8811	77.7172	4.82	190	168	54	4	26.59	0.6	2.27	1.41	4.56	15.8	0	56	25	0	109.31	84.45	1	1.2	1	1	0	0	0	1
49	1	0	0	0	1	58.5	2.75	72.25	2.73	3.4	1.1	11.4	4.37	130	290	0.9927	105.4545	4.1455	0.1464	0.0034	11.3171	3281.9564	287.8909	3281.9564	5.19	201.9	164	54.3	3	29.94	0.8	0.65	2.07	17.2	11	0	39	22.58	0	95.42	88.66	1	0.8	1	1	1	0	0	0
51	0	0	0	0	1	56.7	1.89	66.15	2.11	0.2	0.04	0.36	4.76	140	218	1.1164	115.3439	0.1905	0.8474	0.0051	0.4019	87.6152	243.3757	87.6152	6.51	181	186	55.3	4	36.27	0.7	1.62	1.6	8.1	30.9	0	57	31.25	0	89.31	92.23	2	0.7	1	0	0	0	0	0
52	0	1	0	0	0	57.1	1.62	65.2	3.63	0.15	0.04	0.52	4.01	125	301	2.2407	185.8025	0.321	1.5579	0.0074	1.1652	350.7207	674.463	350.7207	5.19	214.8	250	55.6	3	22.64	0.6	2.83	0.55	7.99	22.5	0	55	23.63	0	121.18	135.63	2	2	1	1	0	0	0	1
53	1	1	1	0	1	60.3	0.82	64.4	2.86	0.6	0.02	0.34	4.56	152	121	3.4878	147.561	0.4146	1.6067	0.0288	1.1859	143.4883	422.0244	143.4883	13.2	180.9	264	55.3	5	41.15	1.4	2.49	3.93	10.4	14.1	1	75	25.71	0	119.93	109.5	2	1.6	1	1	1	0	0	0
56	0	0	0	0	3	59	1.69	67.45	2.45	0.16	0.03	0.34	5.18	156	260	1.4497	153.8462	0.2012	1.1036	0.0056	0.4929	128.1538	376.9231	128.1538	5.83	174.6	163	51.8	2	38.41	0.8	1.54	1.13	3.76	15.6	1	56	28.41	0	121.02	137.73	2	0.7	1	0	0	0	0	1
57	1	0	0	0	1	60.1	1.29	66.55	2.31	0.04	0.02	0.4	3.94	126	208	1.7907	161.2403	0.3101	1.32	0.0086	0.7163	148.986	372.4651	148.986	5.58	175.5	168	49.7	4	41.96	1.97	2.32	2.32	10.72	19.45	1	74	29.07	0	101.21	88.01	2	1.2	1	1	1	0	0	0
58	1	0	0	0	1	60.2	1.5	67.7	3.04	0.03	0.02	0.26	4.79	125	231	2.0267	154	0.1733	1.6796	0.0088	0.5269	121.7216	468.16	121.7216	5.56	198.6	158	57	4	34.64	0.5	2.57	3.07	7.33	9.53	0	31	20.23	0	118.92	120.05	1	1.2	1	0	0	0	0	1
59	0	0	0	0	1	59.7	1.12	65.3	2.01	0.09	0.06	0.43	4.79	151	201	1.7946	179.4643	0.3839	1.1824	0.0089	0.7717	155.111	360.7232	155.111	5.78	162.8	269	56.4	3	37.93	0.9	3.81	3.45	10	28	1	62	24.49	0	103.69	106.22	2	0.7	1	0	0	0	0	1
60	1	1	0	0	1	59.9	2.54	72.6	4.98	0.18	0.04	0.73	4.1	124	396	1.9606	155.9055	0.2874	1.4269	0.005	1.4313	566.7789	776.4094	566.7789	5.48	211.4	181	64.6	4	42.89	1	1.48	1.62	17.3	12	0	67	26.84	0	73.03	55.97	3	1.7	1	1	1	0	0	1
61	1	0	0	0	3	61.2	1.29	67.65	3.23	0.71	0.06	0.51	4.45	146	241	2.5039	186.8217	0.3953	1.2568	0.0104	1.277	307.7514	603.4341	307.7514	5.52	199.6	182	61.8	6	49.33	1.5	3.03	1.79	31.8	11.2	1	64	23.88	0	125.01	100.58	2	1.3	1	1	0	0	0	1
62	1	0	0	0	2	57.1	2.18	68	3.85	0.15	0.03	7.3	4.42	135	203	1.7661	93.1193	3.3486	0.3986	0.0087	12.8922	2617.117	358.5092	2617.117	5.1	231.3	283	60.7	8	41.33	1.1	1.89	1.87	6.71	12.4	1	52	25.97	0	94.04	108.81	2	1	1	0	1	0	0	1
63	1	0	0	0	1	61	1.85	70.25	3.61	0.09	0.02	0.37	5.66	165	242	1.9514	130.8108	0.2	1.5494	0.0081	0.722	174.724	472.227	174.724	5.54	181.6	190	58.9	4	29.15	0.9	3.96	2.75	11.2	17.1	1	66	31.02	1	52.49	51.36	2	1.5	1	1	1	1	0	1
64	0	0	0	0	0	52.7	1.58	60.6	2.03	0	0.01	0.37	3.83	114	273	1.2848	172.7848	0.2342	1.0357	0.0047	0.4754	129.7787	350.7532	129.7787	5.01	156.8	145	54	6	27.21	1	1.12	0.3	10.8	18.4	0	48	20.31	0	99.72	100.58	2	0.7	1	1	0	0	0	0
65	0	0	0	0	0	59.2	1.47	66.55	2.51	0.07	0.04	0.36	4.92	153	180	1.7075	122.449	0.2449	1.2938	0.0095	0.6147	110.6449	307.3469	110.6449	5.96	160.7	217	42.4	3	41.96	1.97	2.32	2.32	10.72	19.45	1	68	25	1	116.57	121.12	1	0.5	1	1	1	0	0	0
66	1	1	1	0	1	68.5	1.24	74.7	1.79	0.1	0.01	0.26	4.3	122	270	1.4435	217.7419	0.2097	1.1118	0.0053	0.3753	101.3371	389.7581	101.3371	6.93	153.2	149	41.1	2	35.63	0.5	2.43	2.12	5.97	14.7	0	65	22.67	0	110.42	104.82	2	1	1	1	1	0	0	0
67	1	0	0	0	2	66	0.77	69.85	3.16	0.09	0.03	0.36	4.81	154	225	4.1039	292.2078	0.4675	2.528	0.0182	1.4774	332.4156	923.3766	332.4156	4.34	155.1	193	52.7	3	36.11	1	2.54	2.85	9.47	24	1	54	24.22	0	88.41	92.34	2	0.9	1	1	1	0	0	0
68	1	0	0	0	1	65	1.5	72.5	2.82	0.07	0.02	0.39	4.72	159	192	1.88	128	0.26	1.4242	0.0098	0.7332	140.7744	360.96	140.7744	4.53	212.3	241	49	4	41.96	1.97	2.32	2.32	10.72	19.45	1	63	27.14	1	108.26	148	2	2	1	1	1	0	0	1
69	0	0	0	0	2	62.8	1.44	70	2.58	0.08	0.03	0.4	4.92	151	212	1.7917	147.2222	0.2778	1.3231	0.0085	0.7167	151.9333	379.8333	151.9333	5.28	150.6	221	49.1	3	54.02	0.6	2.48	2.8	5.31	17.5	1	66	26.99	0	121.47	118.29	2	1.3	1	1	1	1	0	0
71	1	0	0	0	1	60.1	1.76	68.9	2.83	0.07	0.02	0.41	4.31	142	224	1.608	127.2727	0.233	1.2522	0.0072	0.6593	147.6745	360.1818	147.6745	5.25	150	220	53.4	5	36.02	0.9	2.34	2.43	11.7	11.6	1	65	25	0	111.64	81.86	2	1.4	1	1	1	0	0	0
72	0	1	0	0	3	61.9	1.72	70.5	2.72	0.14	0.03	0.49	5.11	159	268	1.5814	155.814	0.2849	1.1429	0.0059	0.7749	207.6688	423.814	207.6688	4.94	153.7	175	52.7	4	31.73	0.8	3.41	1.38	9.6	20.7	1	65	26.08	1	113.62	123.63	2	1.2	1	1	1	0	0	0
73	1	0	0	0	2	32	1.31	38.55	3.6	0.02	0.05	0.39	4.69	121	389	2.7481	296.9466	0.2977	2.0339	0.0071	1.0718	416.913	1069.0076	416.913	5.45	173.4	195.89	54.03	4.25	41.96	1.97	2.32	2.32	10.72	19.45	0	48	27.85	0	99.95	135.85	1	1.3	1	1	1	1	0	1
75	0	0	0	0	1	57.5	1.79	66.45	3.77	0.09	0.03	0.46	4.18	125	228	2.1061	127.3743	0.257	1.5907	0.0092	0.9688	220.8925	480.2011	220.8925	4.53	209	176	51.4	3	41.96	1.97	2.32	2.32	10.72	19.45	0	60	26.84	0	114.8	115.55	2	1.1	1	1	1	0	0	0
76	0	0	0	0	0	57.4	3.22	73.5	3.38	0.15	0.02	0.34	3.97	129	234	1.0497	72.6708	0.1056	0.9062	0.0045	0.3569	83.5133	245.6273	83.5133	5.1	146	240	56	4	41.96	1.97	2.32	2.32	10.72	19.45	0	46	23.88	0	114.51	115.92	2	1	1	0	0	0	0	0
77	0	1	0	0	3	58.9	2.83	73.05	2.69	0.14	0.07	0.5	4.81	134	407	0.9505	143.8163	0.1767	0.7599	0.0023	0.4753	193.4329	386.8657	193.4329	7.52	152.6	139	62.8	6	41.96	1.97	2.32	2.32	10.72	19.45	1	57	28.72	1	84.66	91.23	2	0.8	1	1	1	0	0	0
78	1	1	0	0	1	65.1	1.86	74.4	4.71	0.07	0.06	0.72	3.99	123	228	2.5323	122.5806	0.3871	1.738	0.0111	1.8232	415.6955	577.3548	415.6955	4.48	143.1	195	52.4	4	41.96	1.97	2.32	2.32	10.72	19.45	1	52	31.18	1	103.84	126.14	2	1.5	1	1	1	0	0	0
79	0	1	0	0	1	55.1	1.08	60.5	2.25	0.02	0.03	0.35	3.65	120	189	2.0833	175	0.3241	1.5203	0.011	0.7292	137.8125	393.75	137.8125	4.91	86.6	178	45.9	3	41.96	1.97	2.32	2.32	10.72	19.45	1	67	24.49	0	86.66	88.67	2	1	1	1	1	1	0	0
80	0	0	0	0	3	58.7	2	68.7	3.57	0.08	0.04	0.49	4.65	143	357	1.785	178.5	0.245	1.3678	0.005	0.8747	312.2501	637.245	312.2501	5.08	197.1	229	59.1	5	41.96	1.97	2.32	2.32	10.72	19.45	0	34	22.58	0	88.67	92.48	2	0.7	1	1	1	0	0	0
81	0	1	0	0	0	66.1	2.04	76.3	3.05	0.11	0.03	0.34	5.13	154	295	1.4951	144.6078	0.1667	1.2103	0.0051	0.5083	149.9583	441.0539	149.9583	5.36	224.5	214	54.6	5	41.96	1.97	2.32	2.32	10.72	19.45	1	55	27.99	1	106.43	129.21	2	0.6	1	0	0	0	0	0
82	1	0	0	0	0	53.1	2.3	64.6	3.79	0.08	0.03	0.42	5.09	142	241	1.6478	104.7826	0.1826	1.3392	0.0068	0.6921	166.793	397.1261	166.793	5.44	199.9	160	65.3	4	41.96	1.97	2.32	2.32	10.72	19.45	0	64	24.97	0	140.03	132.92	2	1.5	1	1	1	0	0	0
83	1	0	0	0	1	63.6	1.87	72.95	2.5	0.06	0.02	0.39	4.36	140	151	1.3369	80.7487	0.2086	1.0684	0.0089	0.5214	78.7299	201.8717	78.7299	5.85	214.2	196	53.8	5	41.96	1.97	2.32	2.32	10.72	19.45	0	66	24.17	0	119.57	98.97	2	1.7	1	1	1	0	0	0
85	1	1	0	0	0	67	1.89	76.45	2.91	0.04	0.02	0.35	4.62	154	279	1.5397	147.619	0.1852	1.2652	0.0055	0.5389	150.35	429.5714	150.35	4.43	149.6	208	44.3	2	41.96	1.97	2.32	2.32	10.72	19.45	1	67	22.83	1	134.8	111	2	1.3	1	1	1	0	0	0
86	0	1	0	0	0	57.5	1.71	66.05	2.7	0.06	0.04	0.37	4.15	124	254	1.5789	148.538	0.2164	1.2385	0.0062	0.5842	148.3895	401.0526	148.3895	5.37	207.7	159	62.2	5	41.96	1.97	2.32	2.32	10.72	19.45	0	46	29	0	83.83	88.44	2	0.5	1	0	0	0	0	0
87	1	1	0	0	3	63.6	2.03	73.75	3.09	0.05	0.07	0.47	5.45	177	285	1.5222	140.3941	0.2315	1.1794	0.0053	0.7154	203.8943	433.8177	203.8943	5.58	170.7	192	54.4	5	41.96	1.97	2.32	2.32	10.72	19.45	1	52	26.08	0	103.75	127.91	1	2	1	0	1	0	0	0
88	1	0	0	1	2	61.6	1.17	67.45	3.95	0.16	0.01	0.54	5.4	151	244	3.3761	208.547	0.4615	2.1011	0.0138	1.8231	444.8308	823.7607	444.8308	5.13	154.8	177	67.8	4	41.96	1.97	2.32	2.32	10.72	19.45	1	68	25.61	1	58.35	63.47	2	1.2	1	1	1	1	0	0
89	1	0	0	0	0	61.1	1.56	68.9	2.06	0.1	0.03	0.28	3.9	123	378	1.3205	242.3077	0.1795	1.0457	0.0035	0.3697	139.7631	499.1538	139.7631	4.53	197.7	241	63.1	4	32.42	0.6	2.7	0.94	6.68	17.6	0	54	25.81	0	116.16	116.28	1	2	1	1	1	0	0	0
90	1	0	0	0	3	62.1	1.44	69.3	1.49	0.08	0.02	0.35	4.85	155	196	1.0347	136.1111	0.2431	0.7884	0.0053	0.3622	70.9819	202.8056	70.9819	4.89	168	186	54.5	3	41.96	1.97	2.32	2.32	10.72	19.45	1	57	26.18	1	111.41	104.73	2	0.7	1	1	1	0	0	0
92	0	0	0	0	1	61.5	2.85	75.75	3.26	0.12	0.02	0.5	5.41	160	321	1.1439	112.6316	0.1754	0.9341	0.0036	0.5719	183.5895	367.1789	183.5895	5.5	190.3	166	63.5	7	41.96	1.97	2.32	2.32	10.72	19.45	1	42	23.05	0	108.22	109.99	1	0.9	1	0	1	0	0	1
95	1	1	0	0	0	62.2	2.18	73.1	3.7	0.15	0.08	0.51	4.74	159	283	1.6972	129.8165	0.2339	1.2671	0.006	0.8656	244.9638	480.3211	244.9638	5.17	144.7	176	54.2	6	25.89	0.8	1.93	2.5	5.99	14.2	1	57	25.86	1	99.44	113.16	2	2	1	1	1	0	0	0
97	0	0	0	0	1	57.4	1.5	64.9	2.38	0.04	0.02	0.34	4	132	266	1.5867	177.3333	0.2267	1.2526	0.006	0.5395	143.4981	422.0533	143.4981	4.98	176.7	198	54	3	41.96	1.97	2.32	2.32	10.72	19.45	0	42	25.22	0	111.42	118.31	1	0.8	1	0	0	0	0	1
98	1	0	0	0	1	61.1	1.53	68.75	2.17	0.05	0.02	0.25	4.45	134	217	1.4183	141.8301	0.1634	1.173	0.0065	0.3546	76.9428	307.7712	76.9428	4.94	163.8	170	49	4	41.96	1.97	2.32	2.32	10.72	19.45	0	64	29.14	0	111.91	78.95	2	1.7	1	0	0	0	0	0
100	1	0	0	0	0	60.2	1.71	68.75	3.35	0.11	0.02	0.61	4.48	155	168	1.9591	98.2456	0.3567	1.3673	0.0117	1.195	200.7649	329.1228	200.7649	5.82	185.8	195	56.2	3	41.96	1.97	2.32	2.32	10.72	19.45	1	63	22.86	0	103.97	133.03	2	1.3	1	1	1	0	0	0
101	0	0	0	0	0	62.9	1.81	71.95	2.24	0.08	0.02	0.39	4.29	124	212	1.2376	117.1271	0.2155	0.9739	0.0058	0.4827	102.3222	262.3646	102.3222	5.58	185.4	162	49.6	3	41.96	1.97	2.32	4.32	10.72	19.45	0	35	24.98	0	104.15	104.79	2	0.7	1	1	1	1	0	0
102	0	0	0	0	0	61.7	0.92	66.3	2.56	0.13	0.02	0.42	3.97	123	223	2.7826	242.3913	0.4565	1.7181	0.0125	1.1687	260.6191	620.5217	260.6191	4.76	146	158	45.7	4	41.96	1.97	2.32	2.32	10.72	19.45	0	38	20.7	0	103.11	90.24	2	2	0	0	0	0	0	0
103	0	0	0	0	1	61.9	2.79	75.85	3.28	0.14	0.03	0.49	4.51	137.09	237.99	1.1756	85.3011	0.1756	0.9507	0.0049	0.5761	137.0959	279.7875	137.0959	5.34	183.2	162	45.4	5	41.96	1.97	2.32	2.32	10.72	19.45	1	48	29.38	1	75.25	63.22	2	1.3	1	1	1	0	0	0
104	0	1	0	0	1	64.8	2.45	77.05	3.61	0.29	0.04	0.58	4.74	163	239	1.4735	97.551	0.2367	1.0744	0.0062	0.8546	204.2523	352.1592	204.2523	4.93	206.4	169	62.4	4	41.96	1.97	2.32	2.32	10.72	19.45	1	67	21.26	1	67.31	74.52	2	0.7	1	1	1	1	0	1
105	1	1	1	0	3	64.2	1.78	73.1	3.12	0.05	0.02	0.45	4.4	139	248	1.7528	139.3258	0.2528	1.3565	0.0071	0.7888	195.6135	434.6966	195.6135	7.79	146.9	162	47.2	3	41.96	1.97	2.32	2.32	10.72	19.45	1	61	29.76	1	101.74	104	2	1.3	1	1	1	0	0	0
106	0	1	0	0	1	57.8	1.44	65	1.23	0.06	0.03	0.36	4.2	130	186	0.8542	129.1667	0.25	0.6508	0.0046	0.3075	57.195	158.875	57.195	4.76	158.1	202	59.5	4	38.61	0.6	1.53	2.29	22.9	15.4	0	62	24.24	0	101.53	85.22	2	1	1	1	1	0	0	0
108	0	0	0	0	3	67.9	2.28	79.3	3.2	0.16	0.03	0.39	4.9	155	133	1.4035	58.3333	0.1711	1.1189	0.0106	0.5474	72.8	186.6667	72.8	5.87	153.7	159	46.9	3	49.7	0.9	2.88	1.94	6.32	15	1	61	24.09	0	103.8	97.9	2	1.5	1	1	1	0	0	0
109	0	1	0	0	0	57.6	2.6	70.6	2.68	0.12	0.02	0.38	4.22	137	240	1.0308	92.3077	0.1462	0.859	0.0043	0.3917	94.0062	247.3846	94.0062	5.06	157.7	162	52	3	41.96	1.97	2.32	2.32	10.72	19.45	1	67	30.3	0	95.61	92	2	0.9	1	1	1	0	0	0
110	1	0	0	0	1	59.1	1.5	66.6	2.1	0.21	0.02	0.31	4.59	131	206	1.4	137.3333	0.2067	1.0294	0.0068	0.434	89.404	288.4	89.404	5.48	193.3	212	48.9	3	36.36	0.6	3.1	2.12	5.54	12.9	0	61	25.24	0	70.37	81.34	2	1.3	1	1	1	0	0	1
111	0	0	0	0	0	61.1	1.97	70.95	2.01	0.24	0.04	0.35	4.03	131	227	1.0203	115.2284	0.1777	0.7731	0.0045	0.3571	81.0632	231.6091	81.0632	4.31	132.8	167	49.4	3	31.98	0.6	1.68	0.75	6.54	13.2	0	63	20.43	0	151.9	101.06	2	0.8	1	1	1	0	0	0
112	1	1	0	0	2	52	2.42	64.1	4.16	0.23	0.06	0.49	5.43	154	211	1.719	87.1901	0.2025	1.3	0.0081	0.8423	177.7283	362.7107	177.7283	5.9	197.2	188	79.8	6	41.96	1.97	2.32	2.32	10.72	19.45	1	70	25.51	1	72.85	56.24	2	1.5	1	1	1	0	0	1
113	0	0	0	0	2	52.8	1.5	60.3	1.77	0.11	0.03	0.42	4.34	143	161	1.18	107.3333	0.28	0.8592	0.0073	0.4956	79.7916	189.98	79.7916	4.87	182.5	209	55.4	5	36.01	0.8	2.7	2.9	11.6	15.4	0	68	24.54	0	124.24	105.7	2	0.8	1	1	1	0	0	0
114	1	0	0	0	1	61.1	2.63	74.25	2.37	0.1	0.06	0.41	4.97	152	273	0.9011	103.8023	0.1559	0.7406	0.0033	0.3695	100.8647	246.0114	100.8647	6.53	217.3	205	58.7	5	31.42	1.2	2.42	2.58	6.01	15.8	0	60	28.48	0	121.31	147.39	2	1.5	1	1	1	0	0	0
116	1	1	1	0	1	62.4	2.33	74.05	5.56	0.13	0.02	0.65	5.24	175	122	2.3863	52.3605	0.279	1.7764	0.0196	1.5511	189.2309	291.1245	189.2309	10.07	164.2	224	49.8	6	35.23	0.7	3.83	4.71	15.8	35.8	1	67	23.94	0	89.67	90.84	2	1	1	0	0	0	0	1
117	0	0	0	0	1	61.2	1.35	67.95	1.77	0.19	0.05	0.17	4.98	147	145	1.3111	107.4074	0.1259	1.0057	0.009	0.2229	32.3189	190.1111	32.3189	4.68	148.7	147	48.3	4	27.62	0.8	1.16	0.99	11.1	13	0	41	21.67	0	128.6	141.2	2	0.7	1	0	1	0	0	0
118	1	0	0	0	3	43.5	1.54	51.2	3.08	0.08	0.03	0.36	4.37	137	252	2	163.6364	0.2338	1.5323	0.0079	0.72	181.44	504	181.44	6.18	160.2	191	65.8	4	41.96	1.97	2.32	2.32	10.72	19.45	0	50	28.01	0	104.3	89.6	1	1.3	1	1	1	0	0	0
119	0	0	0	0	0	58.1	2.17	68.95	2.03	0.07	0.02	0.33	4.01	131	229	0.9355	105.53	0.1521	0.7838	0.0041	0.3087	70.6945	214.2258	70.6945	5.24	160.2	158	59.7	4	39.64	0.5	2.29	0.62	11	13.3	0	70	24.65	0	109.07	112.1	2	0.8	1	1	1	0	0	0
120	0	0	0	0	1	61.2	2.1	71.7	9.64	0.01	0.02	0.64	3.83	120	213	4.5905	101.4286	0.3048	3.4801	0.0216	2.9379	625.7737	977.7714	625.7737	5.87	131.6	171	50.1	4	41.96	1.97	2.32	2.32	10.72	19.45	0	64	25.08	0	116.35	92.51	2	1	1	1	1	0	0	0
121	1	1	0	0	3	59.9	1.41	66.95	4.25	0.21	0.02	0.5	3.86	127	249	3.0142	176.5957	0.3546	1.986	0.0121	1.5071	375.266	750.5319	375.266	5.58	130	173	59.8	3	26.04	0.8	1.05	2.49	13.3	13.3	1	60	20.6	1	73.33	80.63	2	1.3	1	1	1	1	0	0
122	0	1	0	0	1	66	1.34	72.7	3.13	0.11	0.03	0.42	4.43	151	187	2.3358	139.5522	0.3134	1.6474	0.0125	0.981	183.4554	436.7985	183.4554	7.27	155.4	224	57.2	4	70.45	0.7	2.01	2.36	3.74	13.8	1	69	24.22	1	119.86	91.72	2	1.1	1	0	0	0	0	1
124	0	0	0	1	0	61.1	1.45	68.35	2.03	0.04	0.02	0.24	4.59	140	251	1.4	173.1034	0.1655	1.16	0.0056	0.336	84.336	351.4	84.336	5.35	184.3	206	57.9	4	58.58	1.3	1.24	3	14.7	17.6	0	53	26.56	0	87.82	89.03	2	0.9	1	0	0	0	0	1
125	1	1	0	0	1	60.4	2.93	75.05	3.45	0.12	0.03	0.43	3.92	117	275	1.1775	93.8567	0.1468	0.9829	0.0043	0.5063	139.2363	323.8055	139.2363	4.61	159.6	258	60.3	4	66.81	0.6	1.7	4.64	20.6	14.5	0	74	25.89	0	153.01	82.19	2	2	1	1	1	0	0	1
126	1	0	1	0	0	62.7	2.89	77.15	2.45	0.15	0.04	0.53	4.93	161	171	0.8478	59.1696	0.1834	0.6787	0.005	0.4493	76.8317	144.9654	76.8317	6.15	154.5	167	53.3	3	63.46	1.8	2.35	3.32	14.2	14.5	1	55	22.72	1	126.88	120.9	2	1.3	1	1	1	0	0	1
128	0	0	0	0	3	57.3	1.33	63.95	7.98	0.01	0.02	0.75	4.48	134	173	6	130.0752	0.5639	3.782	0.0347	4.5	778.5	1038	778.5	5.1	128.2	180	55.1	3	46.13	0.9	1.08	1.73	7.11	15.7	1	64	26.72	0	111.23	136.5	2	1.1	1	1	1	0	0	0
129	1	0	0	0	0	60.2	0.91	64.75	1.35	0.04	0	0.36	4.2	139	141	1.4835	154.9451	0.3956	1.0305	0.0105	0.5341	75.3033	209.1758	75.3033	5.24	168.7	175	57.3	4	31.89	1	1.9	1.04	6.86	14.2	1	73	26.73	1	97.01	113.21	2	2	1	1	1	0	0	1
130	1	0	0	0	0	56.5	1.72	65.1	1.49	0.12	0.03	0.39	4.06	125	203	0.8663	118.0233	0.2267	0.6593	0.0043	0.3378	68.5833	175.8547	68.5833	4.89	167.3	191	53.1	4	40.44	0.9	3.27	1.11	5.94	8.64	0	68	19.14	0	139.88	114.19	2	1.5	1	1	1	0	0	1
131	1	0	0	0	1	59.5	2.3	71	3.37	0.35	0.03	0.51	4.25	134	214	1.4652	93.0435	0.2217	1.0564	0.0068	0.7473	159.9138	313.5565	159.9138	5.5	199	224	56.5	5	31.53	0.9	1.94	2.22	7.53	18.4	0	56	22.04	0	66.95	78.83	2	1.1	1	1	1	0	0	0
132	1	0	0	0	0	58.5	1.41	65.55	2.76	0.29	0.03	0.4	4.12	127	174	1.9574	123.4043	0.2837	1.2958	0.0112	0.783	136.2383	340.5957	136.2383	6.39	134.3	193	63.8	3	32.01	1.2	2.58	2.07	14.2	9.88	0	71	28.08	0	134.91	108.27	2	2	1	1	1	0	0	1
133	0	1	1	0	0	64.3	2.29	75.75	5.74	0.15	0.05	0.78	4.97	144	248	2.5066	108.2969	0.3406	1.7554	0.0101	1.9551	484.8671	621.6245	484.8671	8.94	178.8	178	58.1	5	29.54	0.6	1.84	3.69	5.96	15.1	1	59	28.72	1	81.7	68.3	2	1.3	1	1	1	0	0	0
134	1	1	0	0	0	38.5	2.44	50.7	1.81	0.13	0.03	0.39	4.57	138	240	0.7418	98.3607	0.1598	0.6054	0.0031	0.2893	69.4328	178.0328	69.4328	5.67	163.4	184	57	4.25	35.07	2.6	2.96	1.08	4.26	14.7	0	62	26.85	0	93.9	132.69	2	1.3	1	0	0	0	0	1
135	0	1	0	0	1	57.3	2.15	68.05	3.51	0.08	0.04	0.63	4.6	138	310	1.6326	144.186	0.293	1.2103	0.0053	1.0285	318.8386	506.093	318.8386	5.58	180.4	189	66	6	47.02	0.9	2.19	1.39	7.49	19.3	0	56	23.62	0	117.15	139.33	2	1.4	1	0	0	0	0	1
136	0	0	0	0	0	62.3	2.19	73.25	3.23	0.11	0.04	0.49	4.26	133	332	1.4749	151.5982	0.2237	1.1413	0.0044	0.7227	239.9344	489.6621	239.9344	6.14	185.3	167	60.6	5	41.96	1.97	2.32	2.32	10.72	19.45	0	57	21.88	0	105.92	90.07	2	0.9	1	0	1	1	0	1
137	0	0	0	0	0	59.1	2.22	70.2	1.97	0.2	0.02	0.37	4.63	139	243	0.8874	109.4595	0.1667	0.7011	0.0037	0.3283	79.785	215.6351	79.785	5.36	172.1	158	55.8	6	41.96	1.97	2.32	2.32	10.72	19.45	0	55	24.17	0	122.33	128.36	2	0.7	1	0	0	0	0	1
138	0	0	0	0	3	59.1	1.53	66.75	3.88	0.16	0.05	0.46	4.92	154	181	2.5359	118.3007	0.3007	1.7636	0.014	1.1665	211.143	459.0065	211.143	5.66	206.3	173	50.5	4	34.81	1	1.72	2.54	5.9	31.3	1	56	25.95	1	112.58	107.49	2	0.8	1	1	1	1	0	0
139	0	0	0	0	0	60.7	1.71	69.25	2.99	0.19	0.05	0.42	4.72	148	252	1.7485	147.3684	0.2456	1.2616	0.0069	0.7344	185.0653	440.6316	185.0653	4.93	187.2	220	54.2	3	46.94	1	1.55	0.78	4.19	25.2	1	56	28.73	0	92.85	97.41	1	1.2	1	0	1	0	0	1
141	0	0	0	0	0	51.6	1.46	58.9	2.84	0.05	0.04	0.46	4.73	155	115	1.9452	78.7671	0.3151	1.4129	0.0169	0.8948	102.9014	223.6986	102.9014	5.3	151.9	227	63.1	3	52.41	1.4	2.85	3.78	9.01	23.5	1	84	23.88	0	101.13	77.9	2	1.5	1	0	1	0	0	0
142	1	0	0	0	1	61.1	1.63	69.25	2.64	0.09	0.01	0.26	4.65	138	221	1.6196	135.5828	0.1595	1.3266	0.0073	0.4211	93.064	357.9387	93.064	4.53	170.5	160	47.5	5	35.02	0.9	1.3	2	13.6	14	0	49	26.04	0	103.51	149.09	2	1	1	1	1	0	0	0
143	1	0	1	0	1	60	2	70	4.25	0.21	0.06	0.56	4.99	153	215	2.125	107.5	0.28	1.5018	0.0099	1.19	255.85	456.875	255.85	10.72	161.5	178	52.3	9	55.43	1.3	7	5.39	14.3	11.2	1	64	23.44	0	100.67	101.14	2	1	1	1	1	0	0	1
144	0	0	0	0	1	60	2.16	70.8	1.97	0.08	0.04	0.49	4.34	117	239	0.912	110.6481	0.2269	0.7112	0.0038	0.4469	106.8087	217.9769	106.8087	4.5	186.8	149	56.6	4	37.78	0.8	1.82	1.1	10.7	10.8	0	41	23.59	0	89.9	107.4	2	1.1	1	1	1	0	0	1
145	1	0	0	0	2	60.7	3.04	75.9	6.39	0.17	0.04	0.85	4.04	140	347	2.102	114.1447	0.2796	1.5585	0.0061	1.7867	619.9771	729.3849	619.9771	5.22	161.3	196	61.5	3	64.86	0.7	2.43	4.41	4.86	13.8	1	57	18.34	1	111.73	106.73	2	0.8	1	0	0	0	0	0
146	0	1	0	0	0	66.3	1.6	74.3	2.76	0.14	0.02	0.43	3.69	126	198	1.725	123.75	0.2688	1.2603	0.0087	0.7418	146.8665	341.55	146.8665	4.55	136.2	234	43.3	3	38.39	0.9	2.09	0.53	8.85	16.3	0	68	27.55	0	134.6	116.55	2	0.6	1	1	1	0	0	0
147	1	1	0	0	1	62.3	1.6	70.3	3.29	0.25	0.03	0.42	4.45	131	261	2.0563	163.125	0.2625	1.4304	0.0079	0.8636	225.4061	536.6813	225.4061	4.59	178.7	160	54.9	4	41.96	1.97	2.32	2.32	10.72	19.45	0	58	24.22	0	117.25	135.08	2	2	1	1	1	1	0	1
148	0	0	0	0	2	65.5	1.93	75.15	2.41	0.3	0.03	0.39	5.26	161	255	1.2487	132.1244	0.2021	0.9094	0.0049	0.487	124.1837	318.4197	124.1837	6.52	173.6	180	58.7	5	41.96	1.97	2.32	2.32	10.72	19.45	1	51	26.96	1	103.8	126.9	2	1.5	1	0	0	0	0	0
149	0	0	0	0	3	59.6	1.6	67.6	2.8	0.09	0.04	0.47	5.08	150	273	1.75	170.625	0.2938	1.2727	0.0064	0.8225	224.5425	477.75	224.5425	5.04	135.8	185	53.4	3	34.41	0.9	1.52	1.4	11.3	10.7	1	52	20.42	1	102.61	124.46	1	0.7	1	1	1	0	0	0
151	1	0	0	0	1	61.4	2.23	72.55	2.93	0.19	0.03	0.42	4.9	154	170	1.3139	76.2332	0.1883	1.0209	0.0077	0.5518	93.8126	223.3632	93.8126	4.33	183.8	236	48.1	4	31.28	0.6	1.82	3.76	13.2	23.1	1	61	24.45	1	108.9	134.74	2	1.2	1	0	1	0	0	1
152	0	0	0	0	0	57.4	2.38	69.3	3.87	0.1	0.04	0.65	4.67	140	374	1.6261	157.1429	0.2731	1.2208	0.0043	1.0569	395.2929	608.1429	395.2929	4.3	166.6	179	52.5	3	36.91	0.4	1.94	0.72	10.3	14.2	0	50	24.56	0	108.04	102.69	1	0.8	1	1	1	0	0	0
154	0	0	0	0	1	58.9	1.29	65.35	2.88	0.2	0.06	0.39	4.35	124	280	2.2326	217.0543	0.3023	1.4845	0.008	0.8707	243.7953	625.1163	243.7953	5.33	218.4	179	60.8	7	23.92	0.5	1.54	1.04	12.3	11	0	44	22.31	0	106	146.1	2	0.8	1	0	0	0	0	1
155	0	0	0	0	0	57.9	1.66	66.2	2.49	0.03	0.01	0.35	3.94	130	219	1.5	131.9277	0.2108	1.2146	0.0068	0.525	114.975	328.5	114.975	5.5	182.3	171	55	5	33.03	0.7	2.01	0.5	4.5	23.9	0	59	27.99	0	91.9	90.24	1	0.6	1	1	1	0	0	0
156	1	0	0	0	1	59.5	3.47	76.85	3.03	0.05	0.04	0.44	5.41	178	210	0.8732	60.5187	0.1268	0.7575	0.0042	0.3842	80.6836	183.3718	80.6836	9.83	175.3	173	55.8	5	43.98	0.5	5.59	1.9	9.37	11.2	1	64	22.86	0	110.2	146.52	2	1.2	1	1	1	0	0	0
157	0	0	0	0	0	62.8	2.33	74.45	3.38	0.09	0.02	0.33	4.63	141	285	1.4506	122.3176	0.1416	1.2202	0.0051	0.4787	136.433	413.4335	136.433	5.3	170.2	185	53.4	4	31.23	0.8	2.68	1.12	7.44	11.2	1	52	25.71	1	81.39	102.66	1	1.7	1	1	1	0	0	0
158	1	0	0	0	0	61.4	1.95	71.15	1.83	0.22	0.05	0.58	4.43	143	333	0.9385	170.7692	0.2974	0.6536	0.0028	0.5443	181.2545	312.5077	181.2545	4.92	184.5	246	64.8	5	41.96	1.97	2.32	2.32	10.72	19.45	1	57	24.82	0	78	94.3	1	2	1	1	1	0	0	0
159	0	0	0	0	2	60.4	2.62	73.5	4.26	0.1	0.02	0.48	4.24	129	319	1.626	121.7557	0.1832	1.323	0.0051	0.7805	248.9661	518.6794	248.9661	5.68	195.9	165	61.4	5	41.96	1.97	2.32	2.32	10.72	19.45	0	36	22.77	0	108.36	84.74	1	0.7	1	0	0	0	0	0
161	0	0	0	0	0	57.9	1.74	66.6	2.83	0.13	0.03	0.41	3.82	115	201	1.6264	115.5172	0.2356	1.2251	0.0081	0.6668	134.0347	326.9138	134.0347	4.89	161.8	185	41.9	3	41.87	0.9	2.22	0.43	14.7	15.3	0	42	21.26	0	102.74	125.76	2	1.2	1	1	1	0	0	0
162	1	0	0	0	1	58	1.63	66.15	2.05	0.05	0.03	0.3	4.08	99	280	1.2577	171.7791	0.184	1.0199	0.0045	0.3773	105.6442	352.1472	105.6442	4.59	179	155	58.8	4	36.06	0.9	1.46	2.72	40.4	11.3	0	36	28.13	0	120.27	141.22	1	0.6	1	0	0	0	0	1
163	1	0	0	0	1	57.6	2.36	69.4	2.08	0.06	0.02	0.27	4.25	128	240	0.8814	101.6949	0.1144	0.7675	0.0037	0.238	57.1119	211.5254	57.1119	5.1	164	167	47.6	4	22.4	1.5	2.23	3.73	23.5	19.3	0	33	20.94	0	124.51	137.14	1	0.9	1	1	1	0	0	1
165	1	0	0	0	1	57.9	1.1	63.4	2.65	0.22	0.02	0.38	5.6	169	181	2.4091	164.5455	0.3455	1.5407	0.0133	0.9155	165.6973	436.0455	165.6973	4.7	189.7	196	62.7	7	36.41	9	51	3.63	8.19	24.3	1	55	22.32	0	100.84	86.49	2	1	0	1	1	0	0	0
166	0	1	0	0	0	60	1.69	68.45	3.52	0.08	0.03	0.24	5.08	163	167	2.0828	98.8166	0.142	1.7255	0.0125	0.4999	83.4802	347.8343	83.4802	7.61	120.6	183	42.2	4	27.37	1.4	2.19	1.36	7.43	20.2	1	64	30.42	0	96.3	116.64	2	0.8	1	1	1	0	0	0
167	1	1	0	0	1	58.9	1.61	66.95	3.92	0.09	0.02	0.49	4.73	141	212	2.4348	131.677	0.3043	1.7738	0.0115	1.193	252.9252	516.1739	252.9252	5.29	147.5	199	72.3	7	37.2	1.2	1.35	3.04	9.92	26.5	0	64	26.95	0	124.69	112.4	2	1.5	1	0	0	0	0	1
169	0	0	0	0	0	63.9	1.14	69.6	2.26	0.05	0.02	0.23	4.71	141	212	1.9825	185.9649	0.2018	1.5694	0.0094	0.456	96.6646	420.2807	96.6646	6.2	170.1	211	47.3	5	51.63	0.7	3.61	1.38	14.5	14	0	54	23.83	0	101.4	111.55	2	0.6	1	1	1	0	0	0
170	0	1	0	0	1	60.4	1.79	69.35	2.16	0.1	0.05	0.48	4.32	143	313	1.2067	174.8603	0.2682	0.8926	0.0039	0.5792	181.2952	377.6983	181.2952	4.65	200.2	181	56.9	4	62.94	0.7	2.07	1.92	8.02	15.4	0	52	25.22	0	92.61	97.92	2	0.7	1	0	1	0	0	0
171	0	1	0	0	1	58.8	1.06	64.1	3.05	0.23	0.04	0.44	4.01	133	183	2.8774	172.6415	0.4151	1.7232	0.0157	1.266	231.6849	526.5566	231.6849	5.16	149.1	142	55.1	5	42.21	0.6	2.56	2.01	6.58	14.3	1	59	21.71	1	107.8	59.5	2	0.3	1	1	1	1	0	0
172	0	0	0	0	2	60.1	2.83	74.25	1.88	0.08	0.04	0.35	4.6	140	207	0.6643	73.1449	0.1237	0.5697	0.0032	0.2325	48.1293	137.5124	48.1293	4.58	176.9	205	49.3	4	40.11	0.9	2.83	0.92	8.05	18.2	0	58	25.15	0	127.8	133.51	2	0.8	1	1	1	0	0	0
173	1	0	0	0	3	57.8	1.64	66	3.63	0.1	0.04	0.64	4.42	142	172	2.2134	104.878	0.3902	1.5	0.0129	1.4166	243.6527	380.7073	243.6527	5.64	220.4	288	72	6	48.21	1	1.56	2.08	7.56	24.1	1	57	24.49	1	98.47	88.57	2	1.8	1	1	1	0	0	0
176	0	1	0	0	0	59.6	1.91	69.15	2.35	0.07	0.02	0.51	4.75	157	171	1.2304	89.5288	0.267	0.9363	0.0072	0.6275	107.3003	210.3927	107.3003	6.42	119.8	168	50.8	4	29.37	1.4	3.07	10.8	4.69	21	1	56	29.04	1	96.71	106.28	2	0.6	1	1	1	0	0	0
177	0	0	0	0	1	59.6	2.12	70.2	1.89	0.02	0.03	0.28	4.51	139	225	0.8915	106.1321	0.1321	0.7714	0.004	0.2496	56.1651	200.5896	56.1651	4.81	198.5	217	54.4	6	32.71	1.1	0.38	2.02	9.27	12.5	0	32	20.31	0	106.62	87.2	1	0.7	1	0	0	0	0	0
178	1	0	0	0	1	58.5	1.32	65.1	2.45	0.03	0.02	0.54	4.18	133	183	1.8561	138.6364	0.4091	1.2827	0.0101	1.0023	183.4159	339.6591	183.4159	5.94	128.7	203	51.5	4	28.45	0.5	1.68	1.79	10.5	21.6	0	65	29	0	135.02	104.74	2	1.3	1	0	0	1	0	1
179	0	0	1	0	0	60	1.76	68.8	3.17	0.09	0.05	0.34	3.98	124	267	1.8011	151.7045	0.1932	1.4152	0.0067	0.6124	163.5072	480.9034	163.5072	5.04	143.1	188	56.8	3	99.78	0.5	2.79	1.66	11.3	12.2	0	61	26.22	0	115.88	129.27	2	1.5	1	1	1	0	0	0
181	0	0	0	0	3	63.5	2.66	76.8	3.41	0.07	0.04	0.67	4.46	142	224	1.282	84.2105	0.2519	0.9913	0.0057	0.8589	192.3958	287.1579	192.3958	4.31	127.9	160	39.8	3	45.98	0.5	2.35	0.79	7.08	21	1	57	24.68	0	131.68	116.26	2	1.5	1	0	1	0	0	0
182	0	1	0	0	0	56.1	1.95	65.85	3.41	0.3	0.02	0.42	4.14	120	336	1.7487	172.3077	0.2154	1.2677	0.0052	0.7345	246.7791	587.5692	246.7791	5.48	157.4	150	63.1	4	42.01	0.8	2.51	0.3	9.43	12	0	46	24.8	0	109.38	105.04	2	1	1	0	0	0	0	1
183	0	0	0	0	3	60.2	1.41	67.25	4.25	0.03	0.04	0.25	4.01	131	106	3.0142	75.1773	0.1773	2.4566	0.0284	0.7535	79.8759	319.5035	79.8759	5.13	212.9	174	58.4	4	31.94	1	1.29	0.5	13.7	10.8	0	52	24.65	0	95	89.6	2	0.8	1	0	0	0	0	0
184	0	0	0	0	3	62.8	1.52	70.4	2.27	0.07	0.09	0.43	5	151	273	1.4934	179.6053	0.2829	1.0758	0.0055	0.6422	175.3127	407.7039	175.3127	5.55	172.2	172	55.2	6	39.72	1.2	3.03	1.28	7.05	15	1	56	24.28	1	122.33	124.07	2	1	1	1	1	0	0	0
185	0	0	0	0	2	60.4	1.38	67.3	2.71	0.07	0.02	0.36	4.23	130	194	1.9638	140.5797	0.2609	1.4809	0.0101	0.707	137.1496	380.971	137.1496	4.78	172.7	219	50.7	4	47.44	0.8	2.06	1.21	10.4	18.1	0	54	25.24	0	119.33	96.86	2	0.7	1	0	0	0	0	1
186	1	1	1	0	1	64.4	1.71	72.95	3.5	0.09	0.01	0.44	4.46	139	218	2.0468	127.4854	0.2573	1.5556	0.0094	0.9006	196.3275	446.1988	196.3275	12.52	165	178	45.7	4	30.93	0.6	1.33	6.41	5.49	25.4	1	64	25.14	1	105.22	103.4	2	2	0	1	1	0	0	1
187	0	0	1	0	3	59.3	2.23	70.45	4.02	0.07	0.04	0.47	5.28	169	155	1.8027	69.5067	0.2108	1.4306	0.0116	0.8473	131.326	279.417	131.326	4.79	148.2	185	48.9	4	41.96	1.97	2.32	2.32	10.72	19.45	1	46	32.04	0	105.4	107.8	2	1.8	1	0	0	0	0	1
188	0	0	0	0	3	60.2	2.08	70.6	4.59	0.06	0	0.42	4.96	160	161	2.2067	77.4038	0.2019	1.793	0.0137	0.9268	149.2191	355.2837	149.2191	5.06	146.4	197	65.8	5	48.76	1.2	1.71	1.38	7.38	15.8	1	34	24.3	0	96.24	93.92	2	0.7	1	0	0	0	0	0
190	0	0	0	0	0	71.3	2.59	84.25	3.59	0.05	0.01	0.35	4.8	152	236	1.3861	91.1197	0.1351	1.1967	0.0059	0.4851	114.4919	327.1197	114.4919	4.73	169.4	189	44.4	3	56.21	1.2	2.36	1.6	6.39	22.9	0	58	23.81	0	113.12	87.49	2	0.7	0	0	1	0	0	0
191	0	1	0	0	3	61.5	1.95	71.25	3.01	0.23	0.04	0.36	3.68	117	220	1.5436	112.8205	0.1846	1.1667	0.007	0.5557	122.2523	339.5897	122.2523	5.56	131	207	52.6	5	224.52	1.7	2.28	3.58	11.2	14.7	0	76	20.7	0	73.25	76.62	2	1.5	1	1	1	0	0	0
192	0	0	0	0	3	58.7	2.39	70.65	2.36	0.15	0.03	0.31	4.74	139	245	0.9874	102.5105	0.1297	0.8194	0.004	0.3061	74.9967	241.9247	74.9967	4.43	218.9	247	59.4	4	42.47	1	2.31	3.03	9.89	21.1	0	46	20.58	0	80.17	118.51	2	0.8	1	1	0	1	0	0
193	0	0	1	0	0	63.9	1.21	69.95	2.59	0.16	0.07	0.48	4.72	146	205	2.1405	169.4215	0.3967	1.349	0.0104	1.0274	210.6248	438.8017	210.6248	5.01	128.2	182	58.3	4	59.18	0.9	3.6	0.46	4.95	21.4	1	61	24.22	0	123.93	122.68	2	1.2	1	1	1	1	0	0
194	0	0	0	0	1	56.4	0.54	59.1	2.02	0.05	0.02	0.29	4.6	128	205	3.7407	379.6296	0.537	2.2444	0.0182	1.0848	222.387	766.8519	222.387	5.43	149.6	172	53.1	4	34.45	1.4	2.13	1.31	18.1	21.5	0	42	25.59	0	132.04	146.52	2	1.8	1	1	1	0	0	0
195	0	0	0	0	2	61.6	1.54	69.3	1.49	0.09	0.05	0.39	3.54	95	291	0.9675	188.961	0.2532	0.7198	0.0033	0.3773	109.8053	281.5519	109.8053	4.4	144.9	173	50.5	3	38.8	0.9	1.17	0.69	12.2	16.8	0	32	20.45	0	103.5	109.27	1	0.8	1	0	0	0	0	1
196	0	0	0	0	0	61.1	1.79	70.05	2.25	0.13	0.03	0.3	4.06	128	229	1.257	127.933	0.1676	1	0.0055	0.3771	86.3547	287.8492	86.3547	4.3	167.5	243	50.8	4	38.81	0.6	2.59	0.62	8.63	18.9	0	52	24.09	0	91.45	126.61	2	0.7	1	0	0	0	0	1
198	0	1	0	0	3	57.2	1.97	67.05	5.61	0.06	0.04	0.48	4.66	144	279	2.8477	141.6244	0.2437	2.2	0.0102	1.3669	381.3661	794.5127	381.3661	6	201.2	212	66.9	7	45.62	0.9	2.57	3.08	9.67	23.8	1	72	26.29	1	105.98	80.21	2	1.8	1	1	1	0	0	0
199	1	0	0	0	1	54.6	2.38	66.5	2.97	0.08	0.07	0.41	4.37	128	344	1.2479	144.5378	0.1723	1.0102	0.0036	0.5116	176.0037	429.2773	176.0037	5.05	191.4	149	60.3	7	53.76	0.9	2.57	1.92	10.2	13.9	0	49	24.97	0	120.67	128.64	2	1.7	1	1	1	0	0	1
200	1	1	0	0	0	57.3	1.4	64.3	2.93	0.17	0.02	0.27	4.95	147	206	2.0929	147.1429	0.1929	1.5753	0.0102	0.5651	116.4047	431.1286	116.4047	5.81	150.3	179	57	4	50.07	1.4	1.38	0.52	8.74	13.1	1	55	27.41	0	132.36	121.83	2	2	1	1	1	0	0	0
201	0	0	0	0	1	58.4	2.04	68.6	2.04	0.18	0.03	0.41	4.51	142	234	1	114.7059	0.201	0.7669	0.0043	0.41	95.94	234	95.94	5.1	151.1	167	54	4	41.4	1.3	1.69	1.04	9.34	16.6	0	43	20.96	0	104.96	110.19	1	0.5	1	0	0	0	0	0
203	0	0	1	0	0	61.7	2.67	75.05	4.84	0.04	0.05	0.4	5.6	167	321	1.8127	120.2247	0.1498	1.5316	0.0056	0.7251	232.7551	581.8876	232.7551	10.64	161.8	156	57.9	4	36.4	0.8	3.85	1.24	16.4	22.4	1	42	29.41	0	99.54	105.77	2	1	1	1	1	0	0	0
204	1	0	0	0	0	63.5	2.64	76.7	4.72	0.4	0.04	0.45	4.78	146	198	1.7879	75	0.1705	1.3371	0.009	0.8045	159.3	354	159.3	5.23	205.4	145	54.5	4	33.13	0.6	1.64	2.3	7.15	10.4	1	65	26.47	1	101.92	86.28	2	1.5	0	1	1	1	0	0
205	0	0	0	0	2	53.8	2.89	68.25	5.76	0.1	0.05	0.4	4.71	140	507	1.9931	175.4325	0.1384	1.6744	0.0039	0.7972	404.1965	1010.4913	404.1965	5.19	197.4	198	67.5	4	37.33	1	1.1	0.54	7.56	20.4	0	63	26.35	0	102.95	103.86	2	1	1	0	0	1	0	1
206	1	0	0	0	0	62.3	1.31	68.85	3.8	0.18	0.01	0.33	4.6	131	204	2.9008	155.7252	0.2519	2.0765	0.0142	0.9573	195.2794	591.7557	195.2794	4.86	189.2	228	64	4	34.15	2.8	1.99	2.03	25.5	25.1	0	57	21.22	0	82.17	86.32	2	1.3	1	1	1	0	0	0
207	0	1	0	0	1	56.5	1.8	65.5	2.25	0.09	0.03	0.32	4.54	129	271	1.25	150.5556	0.1778	1.0045	0.0046	0.4	108.4	338.75	108.4	5.92	170	135	51.5	4	41.96	1.97	2.32	2.32	10.72	19.45	0	53	26.93	0	101.56	115.04	2	1.2	1	1	1	0	0	0
208	0	0	0	0	1	64.7	1.28	71.1	2.29	0.07	0.02	0.26	5.48	155	293	1.7891	228.9063	0.2031	1.4049	0.0061	0.4652	136.2908	524.1953	136.2908	4.61	137.9	186	46.5	4	36.61	0.7	2.78	0.92	14.8	20.5	1	58	24.68	1	131.47	132.06	2	1.5	1	1	1	0	0	0
209	0	0	0	0	1	61.1	1.67	69.45	2.72	0.34	0.02	0.23	5.66	158	176	1.6287	105.3892	0.1377	1.2035	0.0093	0.3746	65.9315	286.6587	65.9315	5.68	168.5	210	53.3	6	37.85	1.2	1.1	3.81	11.8	14.1	1	36	26.16	0	103.7	120.82	2	0.6	1	1	1	0	0	0
211	0	0	0	0	0	62.5	1.71	71.05	2.29	0.06	0.05	0.37	4.16	131	182	1.3392	106.4327	0.2164	1.0457	0.0074	0.4955	90.1805	243.731	90.1805	4.31	138.6	179	46.5	3	31.76	0.83	2.21	1.01	3.67	29.1	1	45	20.72	0	105.32	126	2	0.6	1	0	0	0	0	0
212	1	0	0	0	1	59.8	2.42	71.9	3.03	0.61	0.03	0.51	5.57	162	208	1.2521	85.9504	0.2107	0.8487	0.006	0.6386	132.8192	260.4298	132.8192	4.62	160.8	197	48.9	3	54.58	2.19	1.49	5.17	8.52	19.3	1	37	28.09	1	115.7	124.07	1	2	1	1	1	0	0	0
213	1	0	0	0	1	59.5	1.95	69.25	2.78	0.03	0.02	0.42	3.56	119	274	1.4256	140.5128	0.2154	1.1488	0.0052	0.5988	164.0628	390.6256	164.0628	4.77	147.9	150	61.7	3	41.96	1.97	2.32	2.32	10.72	19.45	0	50	24.22	0	73.53	78.36	2	0.9	1	1	1	0	0	0
214	1	0	0	0	0	64.3	2.37	76.15	3.38	0.11	0.06	0.46	3.91	124	230	1.4262	97.0464	0.1941	1.1267	0.0062	0.656	150.8878	328.0169	150.8878	3.96	129.7	183	46	3	36.31	2.46	1.67	2.27	10.3	26.9	0	49	21.48	0	97.58	101.55	2	1.5	1	1	1	1	0	0
215	0	0	0	0	1	62.4	3.14	78.1	3.47	0.24	0.04	0.62	5.41	163	232	1.1051	73.8854	0.1975	0.8589	0.0048	0.6852	158.9569	256.3822	158.9569	4.99	181.7	190	55.5	4	31.19	0.83	1.4	4.07	6.11	23.8	1	31	27.4	1	103.82	98.21	2	0.4	1	1	1	1	0	1
216	1	1	1	0	0	60.4	1.51	67.95	2.54	0.13	0.03	0.43	4.49	138	289	1.6821	191.3907	0.2848	1.2095	0.0058	0.7233	209.037	486.1325	209.037	5.03	188	183	59.7	3	41.96	1.97	2.32	2.32	10.72	19.45	0	76	26.22	0	152.5	127.2	2	1.7	1	1	1	0	0	0
217	1	0	0	0	1	58.4	1.51	65.95	4.04	0.13	0.04	0.48	4.56	136	117	2.6755	77.4834	0.3179	1.8704	0.0229	1.2842	150.2559	313.0331	150.2559	4.99	143.8	157	54.8	2	44.35	1.53	2.16	0.93	12.7	16.6	0	40	23.71	0	104.3	107.16	2	0.8	1	0	0	0	0	0
218	0	0	0	0	2	57.9	1.4	64.9	7.67	0.01	0.02	0.58	4.18	131	196	5.4786	140	0.4143	3.8159	0.028	3.1776	622.804	1073.8	622.804	5.65	160.1	194	45.1	2	26.92	0.63	1.79	0.9	7.24	31.1	0	67	27.34	0	91.52	88.46	2	0.8	1	0	1	0	0	0
219	1	1	0	0	3	63.5	1.55	71.25	2.45	0.21	0.02	0.41	4.5	145	256	1.5806	165.1613	0.2645	1.1187	0.0062	0.6481	165.9045	404.6452	165.9045	4.83	148.8	241	55	9	58.53	1.4	3.38	3.95	14.9	19.8	1	62	25.59	1	112.01	81.84	2	2	1	1	1	1	0	1
220	1	0	0	0	1	60.9	2.75	74.65	3.01	0.09	0.01	0.31	4.17	130	212	1.0945	77.0909	0.1127	0.9525	0.0052	0.3393	71.9335	232.0436	71.9335	5.45	187	218	48.8	2	33.26	0.88	2.53	1.32	12.6	15.6	0	57	25.39	0	105.7	116.24	3	0.8	1	1	1	0	0	0
221	1	1	0	0	0	66.7	1.94	76.4	5.1	0.23	0.06	0.57	5.11	158	246	2.6289	126.8041	0.2938	1.8214	0.0107	1.4985	368.6196	646.701	368.6196	5.2	134.3	155	51.3	3	50.15	1.51	1.9	1.02	8.58	14.1	1	63	26.45	1	110.56	101.84	2	0.8	1	0	1	0	0	0
222	0	0	0	0	3	60.1	1.86	69.4	2.99	0.04	0.04	0.3	4.06	125	303	1.6075	162.9032	0.1613	1.3348	0.0053	0.4823	146.1242	487.0806	146.1242	5.39	162.4	148	63.3	2	36.64	0.89	3.22	2.7	13.1	27.2	0	56	22.58	0	97.09	97.32	2	2	1	0	0	1	0	1
224	0	0	0	0	0	61.9	2.06	72.2	1.73	0.02	0.03	0.27	3.9	125	237	0.8398	115.0485	0.1311	0.7269	0.0035	0.2267	53.7392	199.034	53.7392	4.74	171.6	151	44.1	3	42.08	1.36	1.74	2.28	9.58	15.3	0	37	19.2	0	114.05	101.9	2	1	1	0	1	0	0	0
225	0	0	0	0	3	55.3	2.6	68.3	5.29	0.11	0.07	0.64	4.58	91	406	2.0346	156.1538	0.2462	1.5468	0.005	1.3022	528.6745	826.0538	528.6745	5.33	190.6	120	59.4	2	26.53	1.28	3.37	0.63	26.4	9.39	0	37	26.85	0	116.9	133.85	2	0.7	1	0	1	0	0	0
226	0	0	0	0	1	62.3	2.59	75.25	4.92	0.66	0.08	0.57	4.7	145	260	1.8996	100.3861	0.2201	1.2615	0.0073	1.0828	281.5228	493.8996	281.5228	5.4	210.9	152	62.1	4	40.76	0.83	1.2	1.27	7.93	14.2	1	60	25.06	0	105.24	108.86	2	1.5	0	1	1	0	0	1
227	0	0	0	0	1	65.7	1.46	73	4.76	0.05	0.03	0.4	3.94	133	148	3.2603	101.3699	0.274	2.4536	0.022	1.3041	193.0082	482.5205	193.0082	4.23	131.4	284	42.4	3	55.07	1.85	1.65	2.42	17.5	14.1	0	46	22.32	0	116.6	117.38	2	1.2	1	1	1	0	0	0
228	1	0	0	0	0	60.7	1.51	68.25	2.91	0.08	0.03	0.37	4.15	136	236	1.9272	156.2914	0.245	1.4623	0.0082	0.713	168.2789	454.8079	168.2789	5.28	143.1	207	50.3	3	57.34	1.42	1.62	1.13	12.6	19	0	62	20.96	0	127.58	142.89	2	1.4	1	1	1	0	0	0
229	1	0	0	0	1	63.6	1.37	70.45	2.39	0.07	0.02	0.3	4.49	143	211	1.7445	154.0146	0.219	1.358	0.0083	0.5234	110.4285	368.0949	110.4285	4.71	171.8	242	53.9	2	59.51	1.55	2.02	2.69	6.23	22.2	0	62	20.4	0	97.2	84.08	2	1	1	1	1	0	0	0
230	0	0	0	0	0	66.9	1.19	72.85	2.43	0.22	0.03	0.47	4.24	130	120	2.042	100.8403	0.395	1.2723	0.017	0.9597	115.1697	245.042	115.1697	5.08	144.7	163	45.4	3	43.45	0.52	0.82	1.87	9.67	20.5	1	46	27.55	1	88.46	97.37	2	2	0	0	0	0	0	0
232	1	0	0	0	0	63.3	2.18	74.2	3.89	0.02	0.03	0.59	5.06	151	197	1.7844	90.367	0.2706	1.3794	0.0091	1.0528	207.4012	351.5275	207.4012	4.59	139.4	173	48.8	2	33.23	0.9	1.76	2.56	4.71	22.5	1	34	20.42	0	95.61	110.39	1	2	1	1	1	1	0	0
233	0	0	0	0	3	63	2.36	74.8	2.39	0.09	0.04	0.41	4.51	142	151	1.0127	63.9831	0.1737	0.8241	0.0067	0.4152	62.697	152.9195	62.697	5.41	193.6	202	55.8	1	38.85	1.49	2.09	0.77	5.76	17.2	0	57	19.56	0	107.35	88.56	2	0.8	0	0	0	0	0	1
234	0	1	0	0	3	56.7	4.88	81.1	2.72	0.3	0.05	0.54	4.57	138	234	0.5574	47.9508	0.1107	0.4714	0.0024	0.301	70.4302	130.4262	70.4302	4.99	190.4	156	55.2	2	67.44	1.17	1.21	2.13	6.97	19.4	1	80	26.03	0	107.51	141.69	2	1.1	1	1	1	0	0	0
236	0	0	0	0	1	56.9	2.53	69.55	2.56	0.04	0.02	0.46	4.33	124	246	1.0119	97.2332	0.1818	0.8393	0.0041	0.4655	114.5018	248.917	114.5018	5.11	153.1	161	55.1	3	37.26	0.78	0.98	1.63	12.5	18.5	0	51	24.61	0	109.59	127.52	2	1.3	1	1	1	0	0	1
237	1	0	0	0	1	62.9	1.97	72.75	2.84	0.07	0.03	0.79	4.69	147	211	1.4416	107.1066	0.401	0.993	0.0068	1.1389	240.3044	304.1827	240.3044	6.04	208.3	215	51.4	4	56.42	1.39	1.76	4.31	10.7	18.1	0	53	32.66	0	90.91	83.46	2	1.4	1	0	0	0	0	0
238	0	0	0	0	1	60.2	3.86	79.5	3.76	0.1	0.03	0.49	4.43	131	235	0.9741	60.8808	0.1269	0.8393	0.0041	0.4773	112.1668	228.9119	112.1668	5.26	212	260	80.1	5	39.07	0.4	2.14	1.07	8.86	25.5	0	61	23.63	0	125.95	118.49	2	1.3	1	1	0	0	0	0
239	0	0	0	0	1	60.7	1.95	70.45	3.59	0.18	0.05	0.61	5.36	172	205	1.841	105.1282	0.3128	1.2867	0.009	1.123	230.2203	377.4103	230.2203	4.14	168.3	254	51.1	5	40.52	1.12	2.4	1.52	10.7	38.9	1	61	24.98	1	113.73	119.88	2	1	1	1	1	0	0	0
240	1	0	0	0	3	64.5	1.52	72.1	3.01	0.1	0.03	0.34	4.87	160	237	1.9803	155.9211	0.2237	1.5126	0.0084	0.6733	159.5696	469.3224	159.5696	5.54	151.5	224	45	2	42.51	1.96	1.34	1.11	7.83	28.7	1	56	25.61	0	105.37	133.66	2	1.5	1	1	1	0	0	0
241	1	0	0	0	3	65.8	2.5	78.3	2.96	0.06	0.02	0.35	5.27	169	267	1.184	106.8	0.14	1.0102	0.0044	0.4144	110.6448	316.128	110.6448	5.35	173.1	212	84.5	4	65.84	0.42	0.86	1.7	7.39	31.9	1	49	26.57	0	105.15	146.5	2	0.7	1	0	0	0	0	0
242	1	0	1	0	3	59.9	1.6	67.9	3.86	0.16	0.04	0.74	4.48	134	244	2.4125	152.5	0.4625	1.5197	0.0099	1.7853	435.601	588.65	435.601	6.3	188.7	200	65.9	4	41.96	1.97	2.32	2.32	10.72	19.45	1	58	24.34	1	83.1	107.3	2	1.2	1	1	1	0	0	0
243	1	0	0	0	1	54.9	2.27	66.25	4.14	0.08	0.02	0.38	4.07	126	328	1.8238	144.4934	0.1674	1.5055	0.0056	0.693	227.317	598.2026	227.317	5.23	177.6	239	57	3	41.96	1.97	2.32	2.32	10.72	19.45	0	59	28.8	0	129.1	107.1	2	0.9	1	1	1	0	0	0
244	0	0	0	0	3	67.4	1.3	73.9	2.46	0.05	0.02	0.33	4.98	158	141	1.8923	108.4615	0.2538	1.4471	0.0134	0.6245	88.0491	266.8154	88.0491	5.4	145.2	174	49.5	2	51.63	0.87	1.37	0.69	5.35	18.9	1	51	25.1	1	105.72	128.3	2	0.6	1	1	0	0	0	0
245	1	1	0	0	1	54.3	2.67	67.65	3	0.22	0.07	0.5	4.81	150	253	1.1236	94.7566	0.1873	0.8671	0.0044	0.5618	142.1348	284.2697	142.1348	4.94	192.1	185	66.8	5	43.19	0.89	2.34	4.24	9.94	15.8	1	74	27.25	1	86.45	79.99	2	2	1	1	1	0	0	1
246	1	0	0	0	1	58.7	1.08	64.1	2.7	0.39	0.07	0.32	5.25	149	179	2.5	165.7407	0.2963	1.4516	0.014	0.8	143.2	447.5	143.2	4.91	170.8	171	65.3	6	60.43	2.14	1.66	2.1	61.7	24.8	1	66	23.71	1	69.8	45	3	1.5	0	1	1	0	0	1
247	0	0	0	0	2	61	1.8	70	2.73	0.05	0.04	0.62	4.41	130	300	1.5167	166.6667	0.3444	1.0876	0.0051	0.9403	282.1	455	282.1	4.71	181.5	176	52.4	4	44.24	1.12	2	3.6	30.4	21.5	0	28	21.19	0	87.11	108.38	1	0.8	1	0	0	0	0	1
248	1	1	0	0	3	54.4	3.49	71.85	3.71	0.38	0.05	0.52	4.49	142	206	1.063	59.0258	0.149	0.8356	0.0052	0.5528	113.8726	218.9857	113.8726	6.12	199.5	233	69.9	12	52.07	1.12	1.61	3.14	9	15.7	0	60	29.55	0	133.35	107.88	2	2	1	1	1	0	0	1
250	0	0	0	0	3	61.6	1.96	71.4	3.06	0.28	0.06	0.41	4.34	130	228	1.5612	116.3265	0.2092	1.1292	0.0068	0.6401	145.9433	355.9592	145.9433	5.58	158.2	163	55	1	41.96	1.97	2.32	2.32	10.72	19.45	0	47	19.84	0	102.2	109.3	2	1	1	0	0	0	0	0
254	1	0	0	0	1	57.1	1.39	64.05	2.77	0.06	0.02	0.44	4.6	136	248	1.9928	178.4173	0.3165	1.4503	0.008	0.8768	217.455	494.2158	217.455	4.69	168.7	182	59.7	4	44.77	0.6	1.11	0.52	7.7	23	0	39	24.22	0	81.13	105.97	1	1.1	1	1	1	1	0	1
255	1	0	0	0	1	61.3	2.62	74.4	3.89	0.07	0.03	0.4	4.11	127	252	1.4847	96.1832	0.1527	1.2468	0.0059	0.5939	149.6611	374.1527	149.6611	5.18	186.8	196	60	4	28.97	0.57	1.55	1.54	14.6	14.7	0	45	24.61	0	86.36	100.88	2	1.8	0	1	1	0	0	1
257	0	1	0	0	0	60.6	3.09	76.05	2.76	0.26	0.04	0.54	5.31	163	187	0.8932	60.5178	0.1748	0.7023	0.0048	0.4823	90.1957	167.0291	90.1957	5.52	152.3	200	58.6	5	64.77	0.92	3.64	2.44	7.83	30.1	1	49	22.27	0	99.07	88.11	2	1	1	1	1	0	0	0
258	0	0	0	0	0	57.9	1.87	67.25	2.65	0.07	0.05	0.46	4.05	125	231	1.4171	123.5294	0.246	1.0816	0.0061	0.6519	150.5824	327.3529	150.5824	4.96	148.2	191	46.1	4	41.96	1.97	2.32	2.32	10.72	19.45	0	41	22.27	0	99.07	88.11	2	0.6	1	0	0	0	0	0
262	0	0	0	0	1	61.9	2.09	72.35	2.99	0.04	0.03	0.36	4.08	131	216	1.4306	103.3493	0.1722	1.1865	0.0066	0.515	111.2452	309.0144	111.2452	4.77	123.3	137	49.3	4	57.68	2.13	2.29	2.04	9.89	11.6	0	37	17.97	0	86.22	97.37	1	0.6	1	0	0	1	0	1
263	1	0	0	0	1	57.7	1.59	65.65	2.89	0.1	0.01	0.35	4.6	142	217	1.8176	136.478	0.2201	1.4098	0.0084	0.6362	138.0475	394.4214	138.0475	5.5	173.1	71	56.9	4	30.86	1.21	1.63	1.76	13.1	11.7	0	55	25.64	0	102.29	103.48	2	1.7	1	1	1	1	0	0
265	0	0	0	0	0	60.6	1.88	70	2.96	0.07	0.04	0.36	4.21	135	269	1.5745	143.0851	0.1915	1.2596	0.0059	0.5668	152.4715	423.5319	152.4715	4.73	161.1	193	54	4	36.51	0.53	1.41	1.03	9.99	17.5	0	46	24.22	0	103.67	116.18	1	1.1	1	0	1	0	0	1
266	0	0	0	0	0	60	1.93	69.65	1.82	0.07	0.05	0.46	4.22	132	196	0.943	101.5544	0.2383	0.7251	0.0048	0.4338	85.0213	184.829	85.0213	4.05	144.6	197	42.2	4	29.07	0.73	2.05	0.97	25.8	33.7	1	45	20.72	0	86.58	108.97	2	0.6	1	1	1	0	0	0
267	0	0	0	0	1	60.6	1.71	69.15	2.56	0.06	0.02	0.45	4.44	105	264	1.4971	154.386	0.2632	1.1429	0.0057	0.6737	177.8526	395.2281	177.8526	4.28	122.6	223	57.5	5	55.54	0.62	1.8	2.65	12.8	28.5	0	45	22.23	0	95.02	97.44	2	1.5	1	1	1	0	0	0
268	0	0	0	0	0	62	1.52	69.6	2.2	0.05	0.01	0.27	4.31	138	178	1.4474	117.1053	0.1776	1.1892	0.0081	0.3908	69.5605	257.6316	69.5605	4.33	183.1	245	53.8	4	54.45	0.29	2.37	1.68	9.41	22.4	0	62	22.19	0	145.73	91.57	2	0.3	1	1	1	0	0	0
269	0	1	0	0	0	59.7	2.27	71.05	5.22	0.09	0.04	0.55	4.85	149	261	2.2996	114.978	0.2423	1.7695	0.0088	1.2648	330.1018	600.185	330.1018	5.78	217.6	214	61.1	4	42.44	1.76	2.27	3.03	4.68	23.8	1	65	30.04	0	106.98	124.58	2	0.9	1	1	1	0	0	0
271	0	0	1	0	2	61	1.74	69.7	1.85	0.09	0.02	0.3	4.37	140	206	1.0632	118.3908	0.1724	0.8605	0.0052	0.319	65.7069	219.023	65.7069	6.19	183.6	161	55.6	3	41.96	1.97	2.32	2.32	10.72	19.45	1	60	22.72	1	120.57	131.47	2	0.9	1	0	1	0	0	0
275	1	1	0	0	2	60.2	1.63	68.35	2.5	0.06	0.04	0.36	4.35	132	269	1.5337	165.0307	0.2209	1.1962	0.0057	0.5521	148.5276	412.5767	148.5276	7.43	188.4	192	61.7	7	49.47	0.9	2.53	3.17	12.4	20	0	64	30.04	0	108.68	106.61	2	1	1	1	1	0	0	0
276	0	0	0	0	1	62.9	1.49	70.35	4.43	0.05	0.02	0.37	3.42	114	191	2.9732	128.1879	0.2483	2.2953	0.0156	1.1001	210.1128	567.8725	210.1128	4.78	141.1	190	49.8	5	41.37	1.13	1.3	2.64	15.9	12.6	0	35	23.53	0	112.66	113.83	1	0.8	1	1	1	0	0	1
277	1	0	0	0	0	60.9	1.99	70.85	2.47	0.01	0.03	0.29	4.07	135	239	1.2412	120.1005	0.1457	1.0647	0.0052	0.3599	86.028	296.6482	86.028	5.4	119.9	234	62.9	5	54.77	0.65	2.66	1.35	8.74	17.2	0	67	24.03	0	149.06	110.56	2	1.4	1	1	1	0	0	0
278	1	1	0	0	3	60.6	3.99	80.55	4.3	0.38	0.05	0.61	4.71	142	248	1.0777	62.1554	0.1529	0.8549	0.0043	0.6574	163.0336	267.2682	163.0336	6.88	149.8	215	72.2	7	48.11	1.38	2.57	1.51	16.9	13	0	60	22.67	0	120.7	103.4	2	2	1	1	0	0	0	1
279	1	1	1	0	2	58.7	2.64	71.9	3.35	0.09	0.03	0.71	4.49	151	231	1.2689	87.5	0.2689	0.9654	0.0055	0.9009	208.1188	293.125	208.1188	11.05	140.1	222	49	4	26.86	1.03	2.92	4.55	12.6	21.4	1	57	27.46	1	74.18	84.34	2	1.5	1	1	1	0	0	0
280	1	1	1	0	3	66.3	1.64	74.5	5.55	0.38	0.11	0.56	4.45	149	208	3.3841	126.8293	0.3415	2.0632	0.0163	1.8951	394.1854	703.9024	394.1854	7.76	123.1	192	52.2	5	74.94	0.93	1.31	2.39	8.84	18.7	1	64	28.93	1	115.88	114.32	2	1.5	1	1	1	0	0	0
281	0	0	0	0	0	65.5	1.6	73.5	1.55	0.04	0.02	0.31	4.21	128	160	0.9688	100	0.1938	0.7868	0.0061	0.3003	48.05	155	48.05	4.96	121.5	163	43.4	4	51.61	0.57	1.47	1.74	4.65	19.2	0	61	25.4	0	106.6	120.38	2	1.1	1	0	0	0	0	0
282	1	0	0	0	3	62.8	1.68	71.2	2.56	0.11	0.03	0.51	4.76	158	200	1.5238	119.0476	0.3036	1.0987	0.0076	0.7771	155.4286	304.7619	155.4286	4.85	148.4	195	48.4	4	38.5	1.03	2.18	2.47	11.2	18.1	1	55	25.97	0	99.28	99.47	2	1.5	1	1	1	0	0	0
286	1	0	0	0	1	59.6	2.48	72	3.76	0.14	0.04	0.63	4.4	141	206	1.5161	83.0645	0.254	1.1429	0.0074	0.9552	196.7632	312.3226	196.7632	5.34	170.4	176	54.5	4	25.03	1.16	2.16	3.77	4.54	17.2	1	66	24.46	1	74.48	92.19	2	1.5	1	1	1	0	0	1
287	1	0	0	0	3	61.4	2.25	72.65	2.71	0.04	0.02	0.31	4.18	137	196	1.2044	87.1111	0.1378	1.0344	0.0061	0.3734	73.182	236.0711	73.182	5.9	154.1	228	60.3	7	53.66	0.49	3.68	2.93	4.88	18.5	0	62	27.05	0	87.91	94.14	2	1.1	1	0	1	0	0	0
290	0	0	0	0	2	60.2	1.94	69.9	1.9	0.06	0.02	0.26	5.52	175	226	0.9794	116.4948	0.134	0.8333	0.0043	0.2546	57.5485	221.3402	57.5485	5.62	198.8	228	55	5	52.97	1.41	2.11	2.68	10.2	20.3	1	49	23.51	0	81.75	89.06	2	0.8	1	1	1	0	0	1
291	0	0	0	0	0	55.1	2.05	65.35	4.33	0.12	0.04	0.42	4.63	106	281	2.1122	137.0732	0.2049	1.6464	0.0075	0.8871	249.2813	593.5268	249.2813	5.08	164.4	205	63.1	5	29.36	2	1.57	1.31	38.6	20.1	0	48	25.59	0	108.24	111.94	1	0.5	1	0	0	0	0	0
296	0	1	0	0	3	55.5	1.93	65.15	5.48	0.26	0.04	0.53	4.6	129	274	2.8394	141.9689	0.2746	1.9855	0.0104	1.5049	412.3345	777.9896	412.3345	6.74	246.2	231	71.2	5	40.05	1.37	3.08	2.82	34	21.2	0	68	29.14	0	67.73	60.66	2	1.5	1	1	1	0	0	0
299	0	0	0	0	1	58.8	2.23	69.95	3.55	0.09	0.04	0.46	4.21	119	333	1.5919	149.3274	0.2063	1.2589	0.0048	0.7323	243.8516	530.1121	243.8516	4.54	161.8	179	60.5	5	23.14	1.22	0.98	1.34	15.3	12.3	0	41	27.92	0	112.88	124.78	1	0.6	1	1	1	0	0	0
300	0	0	0	0	1	59.9	1.54	67.6	2.13	0.07	0.02	0.26	4.52	134	232	1.3831	150.6494	0.1688	1.127	0.006	0.3596	83.4296	320.8831	83.4296	4.89	180.9	173	51.5	5	41.96	1.97	2.32	2.32	10.72	19.45	0	57	19.83	0	111.6	125.8	2	1	1	0	0	0	0	0
305	0	0	0	0	0	58.8	1.51	66.35	3.15	0.25	0.05	0.52	4.73	144	280	2.0861	185.4305	0.3444	1.3519	0.0075	1.0848	303.7351	584.106	303.7351	5.49	169	147	59.9	5	37.8	1.17	3.04	3.31	5.47	21.7	1	60	23.88	0	107.43	102.38	2	1.7	1	0	0	1	1	1
306	0	0	0	0	0	53.7	2.3	65.2	2.82	0.35	0.04	0.46	4.5	136	219	1.2261	95.2174	0.2	0.8952	0.0056	0.564	123.516	268.513	123.516	4.63	248.7	234	53.1	6	23.37	0.52	1.46	1.37	9.62	17.7	0	52	21.48	0	104.7	98.27	2	1.3	1	1	1	0	0	0
307	0	1	0	0	1	62.2	2.57	75.05	5.1	0.24	0.04	0.38	5.12	161	317	1.9844	123.3463	0.1479	1.5789	0.0063	0.7541	239.0451	629.0661	239.0451	4.21	150.7	232	55.3	5	38.43	0.99	1.96	2.87	7.12	18.1	1	48	26.45	1	120.28	164.06	2	1.2	1	0	0	0	0	1
308	0	0	0	0	0	56.3	2.66	69.6	2.87	0.86	0.05	0.42	3.85	116	206	1.0789	77.4436	0.1579	0.7193	0.0052	0.4532	93.3505	222.2632	93.3505	5.17	154.4	185	55.5	4	53.7	0.85	2.07	0.99	13.2	26.2	0	71	19.94	0	99.66	108.28	2	1	1	1	1	0	0	0
309	0	0	0	0	1	62	1.16	67.8	3.09	0.02	0.02	0.43	3.95	122	223	2.6638	192.2414	0.3707	1.8957	0.0119	1.1454	255.4311	594.0259	255.4311	4.49	130.2	186	45.7	4	41.2	1.08	1.44	1.7	24.1	17.7	0	37	22.68	0	105.59	102.16	1	1	1	1	1	0	0	0
310	1	0	0	0	3	60.4	1.98	70.3	1.92	0.13	0.06	0.35	4.11	129	29.3	0.9697	14.798	0.1768	0.7619	0.0331	0.3394	9.9442	28.4121	9.9442	5.15	187.1	184	52.3	5	39.58	0.71	2.31	2.42	9.87	23.1	0	54	24.02	0	89.97	89.5	2	0.6	1	1	1	0	0	0
311	0	0	1	0	1	54.8	2.28	66.2	3.29	0.11	0.02	0.64	5.4	162	147	1.443	64.4737	0.2807	1.0787	0.0098	0.9235	135.7558	212.1184	135.7558	7.41	96	167	62.8	4	26.16	0.98	1.9	2.73	9.06	20.5	1	57	25.4	0	135.94	130.48	2	1	1	1	1	0	0	0
312	1	1	0	0	0	60.1	1.11	65.65	2.14	0.21	0.03	0.44	3.7	119	195	1.9279	175.6757	0.3964	1.1955	0.0099	0.8483	165.4162	375.9459	165.4162	4.72	130.1	161	52.7	3	16.48	1.09	2.53	3.37	15.8	18.2	1	80	21.26	1	105.29	98.01	2	1.5	1	0	1	0	0	1
313	1	0	1	0	0	63.5	1.73	72.15	3.75	0.13	0.03	0.5	5.33	156	253	2.1676	146.2428	0.289	1.569	0.0086	1.0838	274.2052	548.4104	274.2052	11.09	154.7	212	52.1	5	41.96	1.97	2.32	2.32	10.72	19.45	1	63	24.21	1	124.69	117.95	2	1.8	1	1	1	0	0	1
314	0	0	0	0	3	55.5	1.52	63.1	3.09	0.09	0.03	0.33	4.28	136	231	2.0329	151.9737	0.2171	1.5685	0.0088	0.6709	154.9676	469.5987	154.9676	5.33	215.3	189	56.2	5	33.01	0.72	3.03	1.9	8.15	19.5	0	57	20.96	0	116.74	108.66	2	1.8	1	1	0	0	0	0
315	0	0	0	0	3	56.8	1.77	65.65	2.13	0.04	0.02	0.28	4.05	126	217	1.2034	122.5989	0.1582	1.0095	0.0055	0.3369	73.118	261.1356	73.118	4.13	137.3	159	46.8	4	42.78	1.27	1.48	2.69	9.9	13.3	0	35	22.08	0	118.81	45	1	0.4	1	1	0	0	0	1
316	0	1	0	0	3	61.7	2.66	75	2.92	0.12	0.03	0.43	4.52	138	281	1.0977	105.6391	0.1617	0.9012	0.0039	0.472	132.6405	308.4662	132.6405	5.3	151.2	193	47.1	3	43.19	1.33	2.32	2.27	11.6	20.7	1	63	27.34	1	107.61	124.72	2	0.5	1	0	0	0	0	1
318	0	0	0	0	2	60.1	1.38	67	2.58	0.06	0.02	0.28	4.59	141	276	1.8696	200	0.2029	1.4828	0.0068	0.5235	144.48	516	144.48	4.04	146.9	221	52.6	4	53.33	1.01	2.57	2.04	11.6	23.7	0	42	19.63	0	93.43	99.7	2	0.7	1	0	0	0	0	0
319	1	1	0	0	3	61.5	0.95	66.25	2.11	0.05	0.01	0.47	5.05	156	220	2.2211	231.5789	0.4947	1.4257	0.0101	1.0439	229.6568	488.6316	229.6568	6.29	126.5	150	59.2	4	41.96	1.97	2.32	2.32	10.72	19.45	1	72	24.24	0	92	90.8	2	1.3	1	0	0	0	0	0
320	1	1	0	0	0	38.9	1.69	47.35	2.7	0.11	0.01	0.26	4.82	143	282	1.5976	166.8639	0.1538	1.3043	0.0057	0.4154	117.1385	450.5325	117.1385	5.38	193.3	201	66.4	4.25	54.19	0.22	2.23	3.05	6.58	19.9	0	68	27.06	0	100.79	84.02	2	1.2	1	0	0	0	0	1
322	1	0	0	0	3	55	1.85	64.25	4.22	0.15	0.06	0.61	4.86	151	235	2.2811	127.027	0.3297	1.5805	0.0097	1.3915	326.993	536.0541	326.993	5.96	162.1	252	63	5	57.28	1.07	2.12	2.36	8.55	34.3	0	70	30.49	0	107.66	100.12	2	1.5	1	1	0	0	0	1
323	0	1	0	0	1	62.1	1.33	68.75	2.26	0.09	0.02	0.29	5.34	164	185	1.6992	139.0977	0.218	1.3064	0.0092	0.4928	91.1647	314.3609	91.1647	5.41	130.3	193	45.8	5	47.57	0.64	2.13	3.16	15.9	48	1	63	27.18	1	98.61	120.85	2	0.5	1	0	0	0	0	0
325	1	0	0	0	3	62.9	1.49	70.35	2.66	0.26	0.04	0.39	4.47	151	334	1.7852	224.1611	0.2617	1.2202	0.0053	0.6962	232.5447	596.2685	232.5447	5.08	214.2	222	56.3	4	41.96	1.97	2.32	2.32	10.72	19.45	1	58	25.69	1	102.1	126.5	2	1.7	1	1	1	0	0	0
326	0	0	0	0	0	58.4	1.66	66.7	3.39	0.06	0.03	0.47	4.07	118	220	2.0422	132.5301	0.2831	1.527	0.0093	0.9598	211.1602	449.2771	211.1602	5.11	215.8	192	55.4	4	47.48	0.92	2.32	2.73	8.11	18.9	0	67	29.75	0	114.78	95.87	2	0.8	1	0	0	1	0	1
329	0	0	0	0	1	58.5	1.69	66.95	4.71	0.09	0.01	0.45	4.5	148	213	2.787	126.0355	0.2663	2.1027	0.0131	1.2541	267.1322	593.6272	267.1322	4.82	224.6	203	52.9	5	34.95	1.3	1.67	3.53	14.7	16	1	67	28.28	1	86.13	84.77	2	1.2	1	1	0	1	0	1
332	0	0	0	0	1	61.9	1.21	67.95	1.87	0.09	0.03	0.33	4.01	132	199	1.5455	164.4628	0.2727	1.1265	0.0078	0.51	101.49	307.5455	101.49	4.96	182.5	184	53.5	4	40.69	0.66	1.12	2.69	9.07	16.3	0	63	24.61	0	118.95	85.58	2	0.8	1	0	1	0	0	1
333	0	1	1	0	1	60.4	1.43	67.55	3.73	0.16	0.03	0.52	4.64	140	246	2.6084	172.028	0.3636	1.743	0.0106	1.3564	333.6655	641.6643	333.6655	6.33	157.3	176	49.7	4	42.19	1.72	6.41	2.58	15	25.7	1	73	28.01	1	64.7	57.56	2	1.5	1	1	0	1	0	1
336	1	0	0	0	3	59	0.81	63.05	2.58	0.04	0.01	0.3	3.67	116	147	3.1852	181.4815	0.3704	2.2241	0.0217	0.9556	140.4667	468.2222	140.4667	5.55	139.4	229	44.6	3	45.12	0.33	2.8	2.97	12.9	30.9	0	68	18.37	0	125.06	116.44	2	2	1	1	1	1	0	1
337	1	0	0	0	0	61.9	2.06	72.2	4.37	0.13	0.02	0.52	4.37	141	235	2.1214	114.0777	0.2524	1.6007	0.009	1.1031	259.2301	498.5194	259.2301	4.76	135.9	195	45.7	4	63.99	1.39	2.82	3.4	5.47	18.6	1	60	22.32	1	122.36	118.37	2	1.5	0	0	1	1	0	1
338	0	0	0	0	1	63.1	2.05	73.35	2.38	0.1	0.05	0.34	3.78	119	211	1.161	102.9268	0.1659	0.937	0.0055	0.3947	83.2884	244.9659	83.2884	4.89	178.5	174	50.3	4	41.96	1.97	2.32	2.32	10.72	19.45	0	43	18.51	0	109.89	113.32	2	1.4	1	0	0	0	1	1
339	0	0	0	0	0	59.6	1.66	67.9	2.58	0.18	0.03	0.42	4.08	114	328	1.5542	197.5904	0.253	1.1266	0.0047	0.6528	214.1089	509.7831	214.1089	4.92	168.1	123	47.7	3	41.78	1.19	5.81	4.19	23.3	18.1	0	49	20.7	0	118.79	142.37	2	0.8	1	0	0	0	0	1
340	1	1	0	0	0	63.1	1.27	69.45	5.32	0.34	0.08	0.59	5.28	162	327	4.189	257.4803	0.4646	2.3333	0.0128	2.4715	808.1792	1369.7953	808.1792	8.26	161	154	54.8	4	75.4	0.95	4.3	2.41	9.19	17.8	1	69	28.34	0	91.54	84.67	2	1.3	1	1	0	0	0	1
342	0	1	0	0	1	60.1	1.4	67.1	2.55	0.08	0.02	0.3	4.49	143	176	1.8214	125.7143	0.2143	1.4167	0.0103	0.5464	96.1714	320.5714	96.1714	6	179.1	196	51.6	4	32.44	1.25	1.39	2.69	6.77	14.4	1	69	29.76	1	59.7	67	2	1.3	1	0	0	0	0	1
343	1	0	0	0	1	61.4	1.16	67.2	2.79	0.06	0.01	0.44	4.41	122	247	2.4052	212.931	0.3793	1.6707	0.0097	1.0583	261.3941	594.0776	261.3941	4.84	163	154	53.5	4	40.33	1.24	1.82	2.27	11.3	21.7	0	68	20.43	0	115.71	107.8	2	1	1	0	0	0	0	1
344	1	1	0	0	1	56.9	1.2	62.9	4.45	0.23	0.07	0.41	4.66	139	235	3.7083	195.8333	0.3417	2.3298	0.0158	1.5204	357.2979	871.4583	357.2979	5.27	166.7	189	69.6	5	36.69	1.34	3.37	1.42	5.95	18.6	1	52	25.39	1	93.36	82.81	2	1.2	1	1	0	0	0	1
346	0	0	0	0	3	52.9	2.5	65.4	1.59	0.13	0.04	0.81	3.96	120	166	0.636	66.4	0.324	0.4569	0.0038	0.5152	85.5166	105.576	85.5166	5.51	223.8	233	62.2	5	30.94	1.75	2.88	2	6.73	12.6	0	58	29.21	0	107.35	100.8	2	0.8	1	0	0	0	0	1
347	0	1	1	0	0	38.2	1.34	44.9	6.8	0.41	0.07	0.42	3.49	105	277	5.0746	206.7164	0.3134	3.0357	0.0183	2.1313	590.3821	1405.6716	590.3821	6.34	173.4	195.89	54.03	4.25	149.9	2.61	4.62	3.8	13	9.35	0	58	30.85	0	103.56	81.66	3	1.1	1	0	0	0	0	1
349	0	0	0	0	3	57.6	1.94	67.3	4.36	0.08	0.04	0.63	4.65	139	279	2.2474	143.8144	0.3247	1.6208	0.0081	1.4159	395.0295	627.0309	395.0295	5.15	158	284	59.5	5	41.96	1.97	2.32	2.32	10.72	19.45	0	66	22.23	0	118.86	115.23	2	0.7	1	0	0	0	0	0
350	1	0	0	0	0	58.7	3.06	74	2.89	0.11	0.04	0.51	4.53	135	327	0.9444	106.8627	0.1667	0.7769	0.0029	0.4817	157.505	308.8333	157.505	5.16	148.5	210	54.2	4	44.57	0.84	3.09	1.93	8.94	26.2	0	67	22.66	0	95.52	82.28	2	1	1	0	0	0	0	1
351	1	1	1	0	3	58.1	2.35	69.85	3.14	0.08	0.04	0.45	4.49	131	206	1.3362	87.6596	0.1915	1.0753	0.0065	0.6013	123.863	275.2511	123.863	10.06	159.3	226	50.3	4	51.68	0.62	5.94	2.53	8.31	26.8	0	66	23.05	0	142.19	103.51	2	1.5	1	1	1	0	0	1
354	1	0	0	0	0	60.1	1.01	65.15	7.37	0.06	0.04	0.58	4.94	133	337	7.297	333.6634	0.5743	4.3609	0.0217	4.2323	1426.2774	2459.099	1426.2774	4.34	167.2	419	48.5	3	57.92	0.75	2.81	0.9	8.88	20.5	1	73	22.59	1	61.95	68.22	2	1	1	1	1	1	0	0
357	0	0	0	0	0	57.7	2.05	67.95	4	0.42	0.03	0.5	4.86	152	191	1.9512	93.1707	0.2439	1.3333	0.0102	0.9756	186.3415	372.6829	186.3415	4.24	181.3	223	49.6	5	37.87	1.13	2.2	0.91	7.12	34	1	49	23.18	0	106.29	116.54	1	0.7	1	0	0	0	0	0
360	1	0	0	0	1	55.4	1.64	63.6	2.23	0.06	0.01	0.44	4.65	144	293	1.3598	178.6585	0.2683	1.0372	0.0046	0.5983	175.2998	398.4085	175.2998	4.71	160.9	171	53.1	4	43.93	0.44	1.19	3.68	9.63	19.8	1	66	25	0	90.74	94.29	2	2	1	1	1	1	0	0
361	0	0	0	0	1	55.4	1.1	60.9	2.2	0.02	0.03	0.29	4.61	149	253	2	230	0.2636	1.5278	0.0079	0.58	146.74	506	146.74	6.15	123.8	173	55.1	4	41.96	1.97	2.32	2.32	10.72	19.45	1	68	27.66	0	131.16	97.81	2	0.7	1	0	0	0	0	1
362	0	0	0	0	1	62.3	2.22	73.4	2.45	0.28	0.02	0.42	5.26	168	199	1.1036	89.6396	0.1892	0.8333	0.0055	0.4635	92.2392	219.6171	92.2392	4.86	205.9	249	52.3	4	33.49	1.2	1.89	3.54	10.6	23.1	1	36	26.47	1	117.21	37	1	0.6	1	0	0	0	0	0
363	0	1	0	0	2	59.5	1.58	67.4	4.59	0.44	0.03	0.58	4.99	149	203	2.9051	128.481	0.3671	1.7452	0.0143	1.6849	342.0422	589.7278	342.0422	4.64	157.8	181	57.1	4	52.46	1.13	4.07	1.51	8.54	22.9	1	58	23.99	1	99.17	53.56	2	0.8	1	0	0	0	0	0
364	1	0	0	0	1	61.1	2.51	73.65	3.89	0.11	0.06	0.53	4.73	136	287	1.5498	114.3426	0.2112	1.2118	0.0054	0.8214	235.7402	444.7928	235.7402	6.11	178.3	238	51.4	4	38.14	0.83	1.26	2.22	14	37.2	0	56	24.98	0	108.28	113.29	2	1.8	1	0	0	0	0	1
367	1	0	0	0	0	58.7	1.51	66.25	2.72	0.1	0.02	0.34	3.87	121	274	1.8013	181.457	0.2252	1.3807	0.0066	0.6125	167.8114	493.5629	167.8114	4.64	191.2	165	48.3	3	24.88	0.91	1.7	0.71	23.4	16.9	0	36	25.63	0	82.11	105.94	2	1.4	1	1	1	1	0	1
369	1	0	0	0	3	67	1.91	76.55	1.88	0.06	0.02	0.41	5.09	149	183	0.9843	95.8115	0.2147	0.7833	0.0054	0.4036	73.8515	180.1257	73.8515	4.55	162.1	211	40.5	4	44.34	1.25	1.07	1.86	11.3	30.7	1	49	26.3	0	97.56	137.7	2	1.8	1	1	1	0	0	1
372	0	0	0	0	2	62.6	1.41	69.65	1.95	0.08	0.02	0.42	4.98	149	248	1.383	175.8865	0.2979	1.0104	0.0056	0.5809	144.0511	342.9787	144.0511	5.17	145	212	47	4	49.04	1.07	1.75	1.47	6.35	19.1	1	64	23.74	0	77.45	100.22	2	0.5	1	0	1	1	0	0
373	0	1	0	0	0	60.3	2.1	70.8	3.49	0.08	0.02	0.42	3.92	122	283	1.6619	134.7619	0.2	1.3321	0.0059	0.698	197.534	470.319	197.534	6.51	177	217	45.4	9	30.5	0.82	1.21	3.29	16.1	19.1	0	58	25.28	0	119.76	100.84	2	0.9	1	1	0	1	0	1
376	0	0	0	0	1	58.7	1.88	68.1	3.43	0.08	0.02	0.32	4.3	125	187	1.8245	99.4681	0.1702	1.4913	0.0098	0.5838	109.1762	341.1755	109.1762	4.07	175.8	157	47.2	4	47.86	1.97	1.27	2.23	19.4	30	0	30	24.61	0	108.89	122.48	1	0.8	1	0	0	0	0	1
377	1	0	0	0	1	64	1.04	69.2	2.21	0.06	0.03	0.35	3.75	119	149	2.125	143.2692	0.3365	1.4932	0.0143	0.7438	110.8188	316.625	110.8188	4.71	153.6	303	52	11	48.85	0.72	1.38	2.38	24.3	34.5	0	58	20.7	0	52.71	48.21	2	2	1	0	0	0	0	0
379	1	0	0	0	0	55.1	2.14	65.8	3.7	0.47	0.05	0.48	4.38	137	201	1.729	93.9252	0.2243	1.1783	0.0086	0.8299	166.8112	347.5234	166.8112	5.12	167.8	240	44	5	37.57	1.36	1.72	2.02	10.5	17.2	0	65	30.8	0	93.2	146.52	2	1.1	1	1	1	0	0	1
380	0	1	0	0	3	59.6	1.51	67.15	3.23	0.08	0.01	0.42	4.43	140	180	2.1391	119.2053	0.2781	1.599	0.0119	0.8984	161.7139	385.0331	161.7139	4.49	180	212	50.8	3	47.4	0.85	2.53	0.54	5.72	17.1	0	58	23.73	0	112.53	53.56	2	0.7	1	0	0	0	0	1
381	1	1	0	0	0	59.2	1.76	68	3.63	0.15	0.05	0.44	4.72	142	240	2.0625	136.3636	0.25	1.5125	0.0086	0.9075	217.8	495	217.8	6.29	124.9	141	46.1	3	72.99	3.47	2.05	2.87	4.35	16.2	1	57	23.18	1	101.58	51.13	2	1.7	1	1	0	0	0	1
382	0	0	0	0	2	59.6	1.38	66.5	3.17	0.07	0.02	0.39	4.55	140	238	2.2971	172.4638	0.2826	1.7043	0.0097	0.8959	213.217	546.7101	213.217	5.1	129.7	201	63.6	7	51.21	0.74	1.2	3	7.75	26	0	53	22.96	0	126.97	109.87	2	1.9	1	0	0	0	0	1
383	0	1	0	0	0	56.3	2.76	70.1	2.61	0.09	0.02	0.64	4.89	133	247	0.9457	89.4928	0.2319	0.7436	0.0038	0.6052	149.4887	233.5761	149.4887	5.96	199.5	199	64.2	5	37.23	0.73	1.37	1.93	10.1	17.6	0	70	28.35	0	108.36	89.98	2	1.5	1	1	1	0	0	1
389	0	0	0	0	0	58.2	1.67	66.55	2.7	0.07	0.02	0.39	4.57	132	260	1.6168	155.6886	0.2335	1.2558	0.0062	0.6305	163.9401	420.3593	163.9401	5.11	175.8	183	48.8	4	27.67	0.7	2.27	2.08	18.8	17	0	51	26.22	0	126.03	133.76	2	0.7	1	0	0	0	0	1
391	1	1	0	0	0	62.1	1.38	69	4.71	0.16	0.02	0.49	4.56	144	188	3.413	136.2319	0.3551	2.2976	0.0182	1.6724	314.4096	641.6522	314.4096	5.86	174.5	219	52.9	5	38.51	1.55	2.18	1.48	11.1	11.7	1	61	23.23	0	108.92	100.2	2	1.8	1	1	1	0	1	1
392	1	1	0	0	1	64.8	6	94.8	3.79	0.12	0.03	0.48	5.11	161	304	0.6317	50.6667	0.08	0.5716	0.0021	0.3032	92.1728	192.0267	92.1728	5.78	167	213	48.2	5	29.04	1.03	2.93	3.49	11.4	35.1	1	40	30.27	1	99	108.13	2	1.4	1	0	0	0	0	0
393	0	0	0	0	0	58.4	2.05	68.65	3.73	0.39	0.03	0.56	4.97	152	228	1.8195	111.2195	0.2732	1.231	0.008	1.0189	232.3153	414.8488	232.3153	3.95	174.2	226	48.5	3	36.6	1.45	1.23	1.44	5.36	36.2	1	64	25.06	0	113.37	128.43	2	1.2	1	1	0	1	0	1
394	1	0	0	0	1	58.2	2.25	69.45	2.21	0.04	0.02	0.27	4.1	100	285	0.9822	126.6667	0.12	0.8566	0.0034	0.2652	75.582	279.9333	75.582	5.26	149.2	189	51.8	4	27.6	0.56	2.61	2.19	9.49	19.1	0	50	23.42	0	125.83	134.29	2	1.3	1	0	1	0	0	1
395	1	0	0	0	0	59.8	1.13	65.45	1.29	0.04	0.01	0.21	4.23	117	121	1.1416	107.0796	0.1858	0.9281	0.0094	0.2397	29.0079	138.1327	29.0079	4.59	183.3	209	44.1	5	78.37	0.89	1.78	0.41	4.02	30.6	0	58	30.08	0	100.92	129.52	2	2	1	0	0	0	0	1
397	1	1	1	0	1	57.2	2.01	67.25	4.12	0.19	0.03	0.47	4.28	124	201	2.0498	100	0.2338	1.5259	0.0102	0.9634	193.64	412	193.64	6.12	191.8	175	52.2	5	26.35	1.11	1.84	5.25	6.83	24.7	0	65	25.97	0	82.33	91.68	3	2	1	1	0	1	0	1
398	1	1	1	0	0	54.1	2.34	65.8	3.48	0.12	0.05	0.44	5.04	135	165	1.4872	70.5128	0.188	1.1797	0.009	0.6544	107.9692	245.3846	107.9692	7.22	171.2	139	55.3	3	35.32	1.07	5.56	1.25	10.6	23.2	0	67	26.04	0	128.84	104.13	2	1.1	1	1	0	1	0	1
399	0	0	0	0	3	65.2	2.01	75.25	2.77	0.24	0.03	0.37	3.84	139	157	1.3781	78.1095	0.1841	1.0453	0.0088	0.5099	80.0544	216.3632	80.0544	4.39	127.4	173	43	3	55.16	1.94	3.89	4.09	5.34	13.2	1	43	21.11	0	84.65	82.28	1	1.5	1	0	0	0	0	1
400	1	1	1	0	3	59	1.51	66.55	3.25	0.1	0.03	0.37	4.12	126	239	2.1523	158.2781	0.245	1.6169	0.009	0.7964	190.3295	514.404	190.3295	5.6	131.2	148	50	3	58.84	2.09	2.08	3.37	7.33	19.1	1	67	26.18	1	111.18	130.69	2	1.7	1	1	0	0	0	0
406	0	0	0	0	3	54.5	2.6	67.5	5.26	0.02	0.03	0.53	4.65	140	205	2.0231	78.8462	0.2038	1.6541	0.0099	1.0722	219.8073	414.7308	219.8073	4.74	178.6	217	46.6	3	32.27	0.91	3.61	1.55	16.4	17.2	0	38	19.92	0	105.33	100.22	1	1	1	0	0	0	0	1
407	0	1	0	0	0	52.7	1.83	61.85	3.26	0.09	0.03	0.52	3.93	120	245	1.7814	133.8798	0.2842	1.3198	0.0073	0.9263	226.953	436.4481	226.953	5.4	167.9	215	58.3	5	62.1	0.88	2.12	1.19	5.95	16.7	0	49	23.44	0	106.59	116.2	2	0.7	1	1	0	1	0	0
409	0	1	0	0	3	60.9	2.41	72.95	3.97	0.14	0.03	0.48	4.13	122	281	1.6473	116.5975	0.1992	1.2974	0.0059	0.7907	222.1882	462.8921	222.1882	4.89	183.6	159	51.1	3	41.39	0.69	1.48	2.45	4.65	19	0	73	27.69	0	114.54	98.88	2	0.7	1	1	0	0	0	1
410	0	0	0	0	3	61.6	1.64	69.8	2.79	0.17	0.03	0.37	5.04	149	253	1.7012	154.2683	0.2256	1.2624	0.0067	0.6295	159.2512	430.4085	159.2512	5.54	145.7	250	64.5	4	42.9	0.79	4.78	8.53	10.9	24.6	0	57	28.63	0	90	100.38	2	1	1	0	0	1	0	1
411	0	0	0	0	0	55.8	1.91	65.35	3.13	0.13	0.04	0.35	3.84	125	240	1.6387	125.6545	0.1832	1.2881	0.0068	0.5736	137.6545	393.2984	137.6545	5.32	144.3	175	59.2	4	11.78	0.72	2.83	1.26	10.5	13.7	0	61	26.04	0	110.8	91.9	2	0.8	1	1	0	0	0	1
412	0	0	1	0	3	55.6	2.01	65.65	2.63	0.15	0.04	0.38	4.51	150	168	1.3085	83.5821	0.1891	1.0194	0.0078	0.4972	83.5319	219.8209	83.5319	10.63	178.1	168	48.9	5	49.92	0.93	4.23	6	11.4	13.7	1	63	23.39	1	63.55	81.13	2	1.4	1	1	1	0	0	1
415	0	0	0	0	3	62.1	2.4	74.1	7.56	0.12	0.03	0.71	4.99	148	254	3.15	105.8333	0.2958	2.319	0.0124	2.2365	568.071	800.1	568.071	7.09	163.4	214	58.9	6	13.5	0.94	2.5	2.68	12.6	32.1	0	65	27.34	0	89.03	94.63	2	1.7	0	1	0	1	0	1
418	1	0	1	0	0	57.4	2.68	70.8	1.77	0.05	0.02	0.35	4.57	136	258	0.6604	96.2687	0.1306	0.571	0.0026	0.2312	59.6384	170.3955	59.6384	7.45	183.4	231	62.4	8	71.28	1.16	1.95	0.95	6	12.9	0	56	21.1	0	100.26	110.8	2	0.9	1	1	0	0	0	1
421	0	0	0	0	3	61	2.45	73.25	2.43	0.15	0.02	0.37	4.16	131	244	0.9918	99.5918	0.151	0.8127	0.0041	0.367	89.543	242.0082	89.543	5.12	168.9	195	50.6	5	31.16	0.87	2.45	1.26	16	24.6	0	54	25	0	122.38	100.35	2	1	1	1	1	1	0	1
422	1	0	0	0	0	66.4	1.91	75.95	3.32	0.13	0.04	0.41	3.84	131	258	1.7382	135.0785	0.2147	1.3333	0.0067	0.7127	183.8689	448.4607	183.8689	6.03	123.5	232	47.1	3	37.52	0.82	1.47	4.03	6.17	18.8	0	78	21.71	0	87.22	74.75	2	1.5	1	0	0	0	0	1
423	1	0	0	0	0	57.8	1.51	65.35	3.14	0.23	0.05	0.44	4.83	142	266	2.0795	176.1589	0.2914	1.4081	0.0078	0.915	243.3812	553.1391	243.3812	4.14	162.3	236	49.2	4	74.6	1.86	1.78	2.4	25.9	46.3	1	65	21.97	1	85.49	89.02	2	1.1	1	0	0	0	0	1
426	0	0	0	0	1	60.8	2.49	73.25	3.06	0.08	0.04	0.53	4.19	130	296	1.2289	118.8755	0.2129	0.9745	0.0042	0.6513	192.7923	363.759	192.7923	5.19	201.1	175	55	3	39.74	0.82	3	1.37	12.4	18.1	0	56	24.75	0	99.68	95.53	2	1.5	1	1	0	1	0	1
427	0	0	0	0	1	60.8	1.03	65.95	3.07	0.1	0.02	0.34	4.69	145	224	2.9806	217.4757	0.3301	2.0604	0.0133	1.0134	227.0012	667.6505	227.0012	4.47	136	180	46.5	4	53.64	1.69	1.26	2.97	6	20.9	0	48	25.71	0	104.24	997.01	1	0.6	1	0	0	0	0	0
428	1	1	0	0	3	60.3	2.12	70.9	4.06	0.01	0.03	0.48	4.83	151	256	1.9151	120.7547	0.2264	1.5379	0.0075	0.9192	235.3268	490.2642	235.3268	5.21	197.5	229	61.2	6	40.2	1.02	2.31	6.02	6	18.2	0	62	29.38	0	104.35	108.98	2	2	1	1	0	1	0	1
429	0	1	0	0	3	56.3	2.95	71.05	5.67	0.24	0.06	0.64	5.23	161	218	1.922	73.8983	0.2169	1.4576	0.0088	1.2301	268.1622	419.0034	268.1622	4.65	156.9	200	52	4	28.55	0.81	1.5	1.64	6.99	39.2	1	67	28.31	0	117.05	123.27	2	0.6	1	0	0	0	0	0
430	1	0	0	0	2	61.9	1.43	69.05	2.99	0.26	0.05	0.47	4.97	146	260	2.0909	181.8182	0.3287	1.3529	0.008	0.9827	255.5091	543.6364	255.5091	4.62	132.6	199	41.1	3	56.96	1.42	1.19	10.5	6.41	29.6	1	63	22.53	1	112.01	103.14	2	1.3	0	0	1	0	0	1
431	1	1	1	0	1	58	1.59	65.95	2.46	0.07	0.03	0.51	4.48	151	153	1.5472	96.2264	0.3208	1.1182	0.0101	0.7891	120.7257	236.717	120.7257	4.18	140.6	261	39.9	3	41.96	1.97	2.32	2.32	10.72	19.45	1	66	26.2	1	76.69	67.75	2	1.5	1	1	1	0	0	1
432	0	1	0	0	3	58	2.44	70.2	3.9	0.16	0.03	0.77	4.53	146	233	1.5984	95.4918	0.3156	1.1471	0.0069	1.2307	286.7619	372.418	286.7619	8.25	207	249	58.4	5	46.28	0.69	2.64	4.27	13.8	33.6	0	70	22.03	0	108.95	98	2	0.7	1	1	0	1	0	1
434	0	0	0	0	0	58.5	0.97	63.35	3.34	0.19	0.03	0.31	4.06	125	277	3.4433	285.567	0.3196	2.2267	0.0124	1.0674	295.6761	953.7938	295.6761	5.36	174.8	206	57.6	4	52.62	0.64	2.17	1.19	55.2	20.4	0	55	26.17	0	113.63	123.03	2	1	1	1	1	0	0	1
435	1	1	0	0	0	56.4	1.32	63	4.99	0.07	0.04	0.51	4.79	149	232	3.7803	175.7576	0.3864	2.5722	0.0163	1.928	447.2855	877.0303	447.2855	4.41	159.5	170	64	5	66.37	1.44	1.91	3.17	9.74	22.9	1	52	30.45	0	95.11	105.53	2	1.5	1	1	1	1	0	1
437	0	0	0	0	3	60.2	1.84	69.4	3.86	0.05	0	0.41	3.9	116	245	2.0978	133.1522	0.2228	1.6783	0.0086	0.8601	210.7266	513.9674	210.7266	4.95	166.3	168	43	4	29.83	1.24	1.16	2.84	24.7	13.7	0	29	23.51	0	97.08	104.9	2	0.7	1	1	0	0	0	0
440	1	0	0	0	1	61.7	1.73	70.35	3.35	0.11	0.02	0.32	4.69	141	235	1.9364	135.8382	0.185	1.5367	0.0082	0.6197	145.6185	455.0578	145.6185	5.15	175.9	170	48.3	4	49.71	1.09	1.72	4.86	14.1	23.7	0	64	25.53	0	135.47	131.2	2	2	1	0	1	1	0	1
443	1	0	0	0	1	62.3	1.88	71.7	4.36	0.13	0.02	0.55	5.65	161	295	2.3191	156.9149	0.2926	1.6899	0.0079	1.2755	376.2819	684.1489	376.2819	4.89	163	202	51	5	30.9	1.15	1.74	2.55	2.7	24	1	38	29.73	1	113.64	87.97	2	1.5	1	1	1	1	0	1
447	0	1	0	0	3	53.1	2.14	63.8	4.22	0.12	0.06	0.59	4.53	135	359	1.972	167.757	0.2757	1.4502	0.0055	1.1635	417.6814	707.9346	417.6814	5.23	161.7	166	74.7	5	57.47	0.8	1.52	2.86	10.2	17.5	0	62	26.72	0	132.33	116.51	2	1.6	1	1	0	0	0	0
453	1	0	0	0	0	55.1	1.06	60.4	2.6	0.22	0.04	0.25	4.39	133	269	2.4528	253.7736	0.2358	1.6561	0.0091	0.6132	164.9528	659.8113	164.9528	4.63	257.4	175	57.1	3	41.96	1.97	2.32	2.32	10.72	19.45	0	70	20	0	122.2	107.2	2	1.2	1	1	0	0	0	0
454	0	1	1	0	3	52.6	1.53	60.25	2.61	0.03	0.01	0.29	4.63	142	212	1.7059	138.5621	0.1895	1.4032	0.008	0.4947	104.8776	361.6471	104.8776	13.88	177.8	169	53.1	6	28.68	1	1.46	2.44	15.2	21.2	0	45	30.04	0	94.44	89.79	2	1	1	0	0	0	0	0
455	1	0	0	0	3	63.1	1.29	69.55	1.84	0.03	0.01	0.31	4.53	139	186	1.4264	144.186	0.2403	1.122	0.0077	0.4422	82.2437	265.3023	82.2437	5.13	141.3	147	42.3	3	61.61	1.08	3.4	2	5.36	16.2	1	56	26.45	0	100.93	121.55	2	2	1	1	1	0	0	1
456	0	0	0	0	0	59.6	2.73	73.25	2.97	0.08	0.02	0.37	5.31	157	286	1.0879	104.7619	0.1355	0.9281	0.0038	0.4025	115.1229	311.1429	115.1229	5.08	216.7	190	58.2	6	41.96	1.97	2.32	2.32	10.72	19.45	1	48	25.95	0	90.6	116	2	1.4	1	0	1	0	0	1
457	0	1	1	0	3	57.3	1.78	66.2	6.01	0.09	0.1	0.57	4.86	143	615	3.3764	345.5056	0.3202	2.3661	0.0055	1.9246	1183.5986	2076.4888	1183.5986	8.91	205.2	233	50.3	6	57.94	0.99	3	1.95	7.79	39.8	1	69	28.13	1	83.74	75.39	2	1.5	1	0	0	0	0	0
458	0	1	0	0	3	56.9	2.54	69.6	4.6	0.1	0.03	0.6	4.66	138	295	1.811	116.1417	0.2362	1.4067	0.0061	1.0866	320.5512	534.252	320.5512	5.65	193.5	203	58.4	6	58.16	0.79	2.98	3.48	10.5	17.3	0	67	26.44	0	114.48	105.89	2	1.5	1	1	0	0	0	0
459	1	0	0	0	1	57.4	1.64	65.6	4.04	0.07	0.07	0.63	4.49	139	242	2.4634	147.561	0.3841	1.6763	0.0102	1.552	375.5722	596.1463	375.5722	4.45	177.3	199	47.5	14	39.86	0.57	1.61	1.29	20.1	21.1	0	46	27.73	0	101.9	113.8	2	1.4	1	0	0	1	0	0
460	0	0	1	0	1	58.2	2.2	69.2	2.84	0.06	0.03	0.52	3.98	126	167	1.2909	75.9091	0.2364	1.0107	0.0077	0.6713	112.1025	215.5818	112.1025	5.17	140.1	249	47.6	5	42.35	1.01	3.39	2.81	9.03	26.7	0	68	25.72	0	133.76	86.93	2	1	1	0	0	0	0	0
462	1	0	0	0	2	61.4	1.52	69	2.63	0.09	0.02	0.22	4.24	127	260	1.7303	171.0526	0.1447	1.4216	0.0067	0.3807	98.9711	449.8684	98.9711	5.1	178.5	177	59.6	5	40.42	0.77	1.18	2.01	11.3	11.8	0	57	24.22	0	92.89	115.06	2	1.8	0	1	0	0	0	1
464	0	1	0	0	1	58.9	1.69	67.35	5.09	0.15	0.03	0.35	3.98	123	252	3.0118	149.1124	0.2071	2.2928	0.012	1.0541	265.6438	758.9822	265.6438	5.08	127.7	154	63.8	5	61.21	1.81	1.54	3.07	18.1	13.4	1	75	23.99	1	78.96	63.89	2	2	1	0	1	1	0	1
465	1	1	0	0	3	61.9	1.58	69.8	3.41	0.14	0.03	0.4	4.61	142	277	2.1582	175.3165	0.2532	1.586	0.0078	0.8633	239.1316	597.8291	239.1316	5.33	176	156	54	4	47.2	0.55	1.65	2.82	16.7	13.6	0	47	26.56	0	106.94	145.52	2	1.5	1	1	1	0	0	0
466	1	0	0	0	1	57.4	2.1	67.9	7.41	0	0.01	0.52	4.22	122	221	3.5286	105.2381	0.2476	2.8175	0.016	1.8349	405.5034	779.8143	405.5034	5.16	203	229	58.1	5	20.28	0.49	1.37	0.88	8.12	16	0	65	23.14	0	116.89	80.62	2	2	0	1	0	0	0	1
467	1	0	0	0	0	63.7	1.33	70.35	2.86	0.14	0.04	0.36	4.36	144	234	2.1504	175.9398	0.2707	1.5294	0.0092	0.7741	181.1477	503.188	181.1477	4.91	145.9	157	53.5	4	48.55	0.99	1.69	4.28	8.14	24	1	69	21.67	1	117.32	134.84	2	2	1	0	0	0	0	1
468	0	0	0	0	0	60.9	0.73	64.55	2.64	0	0.01	0.31	4.17	130	183	3.6164	250.6849	0.4247	2.5143	0.0198	1.1211	205.1605	661.8082	205.1605	5.03	180.7	207	47.1	5	70.42	0.62	1.99	4.65	9.85	15.6	0	55	19.92	0	97.21	107.64	2	1.4	1	1	0	0	0	1
471	1	0	0	0	1	65.2	1.28	71.6	2.26	0.02	0.02	0.24	3.92	129	168	1.7656	131.25	0.1875	1.4487	0.0105	0.4238	71.19	296.625	71.19	4.6	143.6	177	40.5	3	41.96	1.97	2.32	2.32	10.72	19.45	1	58	20.76	0	90.8	110.9	2	1.5	1	1	0	1	0	1
472	0	0	0	0	0	55.8	1.72	64.4	2.19	0.18	0.02	0.32	4.31	142	238	1.2733	138.3721	0.186	0.9777	0.0053	0.4074	96.9712	303.0349	96.9712	5.16	244	259	58	4	39.82	0.44	1.08	2.64	11.9	21.4	0	60	22.03	0	141.1	135.09	2	1	1	1	0	0	1	1
477	1	1	0	0	1	61.3	1.69	69.75	4.29	0.14	0.04	0.43	4.35	131	249	2.5385	147.3373	0.2544	1.8652	0.0102	1.0915	271.7931	632.0769	271.7931	5.05	150.6	173	56.2	4	55.09	0.94	2.23	3	9.2	17.8	0	67	26.22	0	115.67	108.83	2	1.5	1	1	0	0	0	1
487	0	0	0	0	0	44.6	2.8	58.6	3.42	0.17	0.05	0.57	4.47	150	303	1.2214	108.2143	0.2036	0.9526	0.004	0.6962	210.9529	370.0929	210.9529	4.88	173.4	179	54.03	4.25	35.06	0.75	0.8	3.88	3.78	12.1	1	52	26.51	1	105.6	113.5	2	0.8	1	0	0	0	0	0
488	0	0	0	0	0	62.7	1.7	71.2	2.61	0.22	0.02	0.37	4.72	142	221	1.5353	130	0.2176	1.1299	0.0069	0.5681	125.541	339.3	125.541	4.73	181.7	245	50.8	4	34.7	1.09	1.35	1.22	10.5	25.4	0	55	25.07	0	89.95	85.62	1	1.5	1	1	0	0	0	1
490	0	0	0	0	1	60.2	2.08	70.6	5.48	0.1	0.04	0.54	4.24	127	253	2.6346	121.6346	0.2596	1.9855	0.0104	1.4227	359.9412	666.5577	359.9412	5.14	140.5	204	49.3	4	67.18	1.21	3.21	1.61	6.26	22.6	0	57	21.63	0	125.97	80.77	2	1	1	0	0	0	0	1
491	0	0	0	0	2	56.3	2.11	66.85	2.73	0.07	0.02	0.33	3.99	122	258	1.2938	122.2749	0.1564	1.0791	0.005	0.427	110.1574	333.8104	110.1574	4.62	206.8	179	52.3	4	28.29	0.85	1.37	1.07	35	16.7	0	46	24.17	0	121.72	134.23	2	0.7	1	1	1	0	0	1
493	0	0	0	0	3	56.3	1.74	65	4.12	0.05	0.04	0.59	4.6	140	240	2.3678	137.931	0.3391	1.7025	0.0099	1.397	335.2828	568.2759	335.2828	4.27	222.5	231	52.7	4	49.8	1.22	3.24	0.75	11	23.3	0	52	28.23	0	121.3	97	2	0.5	1	0	0	1	0	0
494	1	0	0	0	1	64.9	1.25	71.15	2.71	0.13	0.02	0.29	3.73	124	173	2.168	138.4	0.232	1.6036	0.0125	0.6287	108.7686	375.064	108.7686	5.11	166.9	207	45.7	4	30.6	0.74	2.11	2.5	9.03	18.2	0	54	25	0	117.4	110.57	2	2	1	1	1	0	0	0
495	0	0	0	0	3	59.2	0.87	63.55	2.17	0.05	0.01	0.21	4.45	134	185	2.4943	212.6437	0.2414	1.9035	0.0135	0.5238	96.9017	461.4368	96.9017	4.89	192.4	166	49.9	4	47.1	0.93	1.68	2.03	8.08	15.1	0	54	25.1	0	80.18	90.4	2	1	1	0	0	0	0	0
497	0	1	0	0	1	60.7	1.53	68.35	1.78	0.11	0.03	0.23	4.53	135	240	1.1634	156.8627	0.1503	0.9368	0.0048	0.2676	64.2196	279.2157	64.2196	4.9	263.7	197	57.4	6	25.3	4	2.57	2.17	11.7	21.3	0	49	23.05	0	95.38	83.6	2	0.9	0	1	0	1	1	1
498	0	1	1	0	1	53.4	1.85	62.65	4.21	0.07	0.01	0.52	5.19	160	184	2.2757	99.4595	0.2811	1.7184	0.0124	1.1834	217.7366	418.7243	217.7366	5.77	163.7	248	51.9	3	44.1	1.05	2.13	3.23	5.18	24.9	1	59	23.94	0	105.37	100.55	3	0.8	1	1	0	0	0	1
499	0	1	1	0	3	61.6	2.68	75	5.21	0.09	0.04	0.64	5.65	162	247	1.944	92.1642	0.2388	1.5101	0.0079	1.2442	307.3122	480.1754	307.3122	5.92	154	254	50	3	47	2.11	2.27	3.47	9.48	24.7	1	66	28.16	0	104.84	116.4	2	1	1	0	0	1	0	1
500	0	1	0	0	3	58.1	2.83	72.25	3.23	0.14	0.04	0.5	5.02	156	236	1.1413	83.3922	0.1767	0.9202	0.0048	0.5707	134.6784	269.3569	134.6784	5.02	190	195	52.2	5	40.5	0.71	2.03	1.53	11	17.8	1	51	26.08	1	110.51	158.54	2	0.9	1	0	0	0	0	1
501	1	0	0	0	2	56.3	1.66	64.6	2.33	0.1	0.03	0.37	4.03	134	219	1.4036	131.9277	0.2229	1.0787	0.0064	0.5193	113.7349	307.3916	113.7349	4.58	209.7	194	49.6	3	62.3	0.51	2.27	1.99	5.31	19.8	0	65	21.08	0	98.11	103.88	2	1	1	0	0	0	0	1
502	1	1	0	0	0	56.4	1.48	63.8	1.97	0.06	0.02	0.26	4.34	132	223	1.3311	150.6757	0.1757	1.0824	0.006	0.3461	77.1761	296.8311	77.1761	7.02	149.3	183	55.2	3	71.5	0.67	2.23	2.65	17.2	21.2	0	77	26.64	0	125.98	167.26	2	1.5	1	1	0	1	0	1
503	0	1	0	0	0	55	2.32	66.6	3.39	0.3	0.08	0.51	4.7	129	344	1.4612	148.2759	0.2198	1.0561	0.0042	0.7452	256.3541	502.6552	256.3541	4.4	150.5	188	55.2	4	39.8	0.59	1.33	1.85	12.3	23.3	1	58	28.41	0	45.12	53.56	3	0.9	1	0	1	0	0	1
504	0	1	0	0	0	59.7	1.71	68.25	2.52	0.17	0.02	0.41	4.12	128	166	1.4737	97.076	0.2398	1.0909	0.0089	0.6042	100.2989	244.6316	100.2989	4.83	134.4	188	46.7	4	43.6	0.52	2.89	0.47	5.64	20.2	0	59	22.1	0	112.55	146.52	2	1.5	1	0	0	0	0	1
505	0	0	0	0	1	58.2	2.2	69.2	2.22	0.08	0.03	0.52	4.44	114	379	1.0091	172.2727	0.2364	0.7845	0.0027	0.5247	198.8716	382.4455	198.8716	4.51	163.1	183	54.5	5	34.7	1.26	1.54	2.06	15	15.4	0	39	21.08	0	103.59	107.91	1	0.6	1	0	0	1	0	1
506	0	0	1	0	1	60.2	1.46	67.5	4.91	0.03	0.02	0.7	4.06	126	167	3.363	114.3836	0.4795	2.2217	0.0201	2.3541	393.1363	561.6233	393.1363	7.22	137.1	191	54.4	3	61	1.09	1.44	3.91	10.5	18.5	0	78	24.77	0	80.14	82.91	2	1.2	1	0	1	0	0	1
507	0	0	0	0	3	56.6	2.64	69.8	3.81	0.21	0.06	0.51	4.19	127	291	1.4432	110.2273	0.1932	1.114	0.005	0.736	214.1826	419.9659	214.1826	5.01	168.7	216	55.7	4	60.8	0.93	2.88	1.39	10.1	22.8	0	65	21.63	0	67.44	81.51	2	0.8	1	0	0	1	0	0
509	1	1	1	0	1	61	1.33	67.65	1.29	0.05	0.01	0.54	3.57	106	131	0.9699	98.4962	0.406	0.6684	0.0074	0.5238	68.6125	127.0602	68.6125	6.78	138.6	214	53.1	3	76	1	2.07	7.03	8.85	13.1	1	72	27.18	1	97.59	93.89	2	2	1	1	1	1	0	1
511	0	1	1	0	1	56.4	2.51	68.95	4.25	0.05	0.03	0.42	4.96	150	265	1.6932	105.5777	0.1673	1.412	0.0064	0.7112	188.4562	448.7052	188.4562	8.73	179.4	196	61.5	4	35.2	0.53	2.56	4.13	7.13	18.6	0	65	30.49	0	74.88	93.57	3	0.7	1	0	0	0	0	1
513	0	0	0	0	1	63.4	2.38	75.3	2.77	0.1	0.03	0.54	5.11	157	272	1.1639	114.2857	0.2269	0.9082	0.0043	0.6285	170.9486	316.5714	170.9486	4.81	144.2	194	50.4	5	46	1.67	1.36	1.64	7.4	29.7	1	38	20.81	0	99.56	105.82	2	0.7	1	0	1	0	0	0
514	1	0	0	0	0	55.7	2.07	66.05	3.42	0.1	0.01	0.47	4.5	141	328	1.6522	158.4541	0.2271	1.2906	0.005	0.7765	254.6991	541.913	254.6991	4.65	198.2	201	63.3	4	34.2	2.57	1.56	1.57	7.83	25.9	1	49	23.05	1	93.33	100.65	2	0.9	1	0	0	1	0	1
518	1	0	0	0	3	59.6	1.17	65.45	3.15	0.06	0.02	0.29	4.28	139	264	2.6923	225.641	0.2479	2.0455	0.0102	0.7808	206.1231	710.7692	206.1231	4.49	199.8	218	51.2	4	50.3	0.67	1.58	1.07	8.54	28.8	0	52	21.48	0	104.59	94.43	2	1.5	1	0	0	0	0	1
519	0	0	0	0	1	58.4	1.34	65.1	2.25	0.14	0.02	0.35	4.26	131	101	1.6791	75.3731	0.2612	1.2162	0.0166	0.5877	59.3563	169.5896	59.3563	4.69	176	216	46.5	5	62.8	0.72	0.97	1.7	4.7	15.3	0	69	20.31	0	109.61	98.8	2	1	1	0	0	0	0	1
523	0	0	1	0	0	59.1	1.62	67.2	2.42	0.08	0.01	0.27	4.98	133	226	1.4938	139.5062	0.1667	1.2222	0.0066	0.4033	91.1533	337.6049	91.1533	5.77	219	212	56.4	3	41.96	1.97	2.32	2.32	10.72	19.45	0	50	21.23	0	119.2	113.2	2	0.8	1	0	0	0	0	1
525	0	0	0	0	1	62.2	1.29	68.65	2.4	0.18	0.04	0.39	4.78	143	234	1.8605	181.3953	0.3023	1.2632	0.008	0.7256	169.786	435.3488	169.786	4.87	209	207	49.1	4	23.49	0.5	1.28	2.98	16.7	44.7	0	54	26.93	0	99.16	104.92	1	1.7	1	0	0	0	0	1
526	1	1	0	0	0	58.4	2.3	69.9	2.89	0.14	0.05	0.43	4.29	138	347	1.2565	150.8696	0.187	0.9897	0.0036	0.5403	187.4856	436.013	187.4856	4.75	245.8	224	59.5	6	41.96	1.97	2.32	2.32	10.72	19.45	0	78	30.67	0	135.6	106.7	2	1.3	1	1	0	0	0	1
527	1	0	0	0	1	64.7	0.69	68.15	1.6	0.02	0.02	0.27	4.17	121	246	2.3188	356.5217	0.3913	1.6	0.0094	0.6261	154.0174	570.4348	154.0174	4.03	159.3	160	46.3	3	41.96	1.97	2.32	2.32	10.72	19.45	0	54	19.47	0	107.75	102.91	1	1	1	1	1	0	0	0
530	0	0	0	0	1	56	3.06	71.3	4.36	0.04	0.04	0.65	5.37	155	293	1.4248	95.7516	0.2124	1.1504	0.0049	0.9261	271.3601	417.4771	271.3601	5.65	233.8	197	72.1	4	41.96	1.97	2.32	2.32	10.72	19.45	0	51	24.39	0	97.2	99.7	2	2	1	0	0	0	0	1
532	1	0	0	0	3	58.8	0.89	63.25	6.64	0.06	0.02	0.53	3.87	106	233	7.4607	261.7978	0.5955	4.4267	0.032	3.9542	921.3187	1738.3371	921.3187	4.61	239.8	179	63	4	41.96	1.97	2.32	2.32	10.72	19.45	0	70	21.37	0	102.1	86.1	2	1.1	1	1	0	1	0	1
535	0	0	0	0	1	58.7	1.58	66.6	1.94	0.05	0.01	0.25	4.21	139	187	1.2278	118.3544	0.1582	1.0265	0.0066	0.307	57.4019	229.6076	57.4019	4.69	186.1	179	55.1	3	41.96	1.97	2.32	2.32	10.72	19.45	0	35	25.71	0	89.88	87.03	2	0.8	1	0	0	0	0	1
537	0	0	0	0	0	62.1	1.4	69.1	2.92	0.07	0.03	0.49	4.17	139	202	2.0857	144.2857	0.35	1.4673	0.0103	1.022	206.444	421.3143	206.444	5.09	151.2	199	50.9	3	41.57	0.9	2.6	1.92	5.88	15.7	1	69	21.83	1	152.42	128.02	2	1.1	1	1	1	0	0	1
538	1	1	0	0	0	63.1	0.67	66.45	4.05	0.18	0.04	0.39	4.9	160	195	6.0448	291.0448	0.5821	3.1641	0.031	2.3575	459.7052	1178.7313	459.7052	6.11	147.6	223	58.7	4	43.99	1.4	2.58	4.91	4.84	18.5	1	66	26.81	1	72.34	97.43	3	1	1	1	1	0	0	1
541	1	1	1	0	3	58.9	1.5	66.4	8.67	0.01	0.01	0.67	4.65	149	240	5.78	160	0.4467	3.9589	0.0241	3.8726	929.424	1387.2	929.424	7.44	168.2	176	55	3	34.68	5	2.17	2.07	6.33	11.7	1	71	31.29	1	60.09	58.99	2	1.3	1	1	0	1	0	1
544	1	0	0	0	3	58.5	2.28	69.9	4.53	0.16	0.03	0.6	5.22	162	194	1.9868	85.0877	0.2632	1.4756	0.0102	1.1921	231.2684	385.4474	231.2684	6.49	193.4	220	60.8	5	25.51	1.2	1.17	3.67	13.8	17.4	1	66	25.83	0	102.13	108.82	2	1.2	1	0	0	0	0	1
545	0	1	0	0	1	57.1	2.74	70.8	3.73	0.18	0.03	0.66	4.22	130	266	1.3613	97.0803	0.2409	1.0332	0.0051	0.8985	238.9923	362.1095	238.9923	4.91	153.9	193	69.2	5	41.96	1.97	2.32	2.32	10.72	19.45	1	62	23.51	1	67.66	51.13	2	2	1	1	0	0	1	1
546	1	0	1	0	1	62	1.08	67.4	5.08	0.27	0.06	0.57	4.83	150	239	4.7037	221.2963	0.5278	2.5657	0.0197	2.6811	640.7856	1124.1852	640.7856	8.1	155.2	211	54.9	3	47.32	1	3.7	3.18	5.59	20.5	1	77	28.74	1	86.1	84.47	2	1	0	1	0	1	0	1
548	1	0	0	0	1	57.9	1.72	66.5	2.37	0.05	0.02	0.43	4.51	139	233	1.3779	135.4651	0.25	1.0676	0.0059	0.5925	138.0525	321.0523	138.0525	5.45	194.9	210	63.4	6	26.4	1.1	0.78	1.83	7.96	14.5	0	63	28.89	0	103.36	164.06	2	1.7	1	1	1	1	0	1
550	0	0	0	0	3	58.7	1.76	67.5	4.1	0.13	0.04	0.58	4.8	134	249	2.3295	141.4773	0.3295	1.6335	0.0094	1.3511	336.433	580.0568	336.433	4.62	177.4	174	55.9	4	44.36	2.4	1.71	1.07	6.96	13.3	1	41	23.05	0	92.95	108.57	1	0.5	1	0	0	0	0	1
551	0	0	0	0	3	54.9	1.91	64.45	3.3	0.14	0.03	0.65	5.07	157	181	1.7277	94.7644	0.3403	1.2088	0.0095	1.123	203.2696	312.7225	203.2696	5.08	174	193	53.8	3	41.96	1.97	2.32	2.32	10.72	19.45	1	64	26.45	0	108.22	127.18	2	0.6	1	1	1	0	1	0
552	0	0	0	0	0	59.9	2.14	70.6	2.34	0.14	0.04	0.19	4.31	133	237	1.0935	110.7477	0.0888	0.9323	0.0046	0.2078	49.2384	259.1495	49.2384	4.74	170.3	188	60.2	3	41.96	1.97	2.32	2.32	10.72	19.45	0	49	21.64	0	121.57	108.96	2	0.8	1	0	0	0	0	0
553	1	0	0	0	0	59.6	1.97	69.45	2.97	0.29	0.04	0.35	4.19	142	420	1.5076	213.198	0.1777	1.1208	0.0036	0.5277	221.6193	633.198	221.6193	5.01	209.6	191	57	5	41.96	1.97	2.32	2.32	10.72	19.45	1	51	26.12	1	123.36	133.04	2	1.2	1	0	1	1	0	1
554	0	0	0	0	0	61	1.64	69.2	3.75	0.07	0.04	0.39	3.65	114	303	2.2866	184.7561	0.2378	1.7523	0.0075	0.8918	270.2058	692.8354	270.2058	4.79	159.1	142	53.8	3	41.96	1.97	2.32	2.32	10.72	19.45	0	48	20.93	0	110.96	104.51	1	0.7	1	0	0	0	0	0
556	1	0	0	0	0	63.1	1.85	72.35	2.56	0.16	0.03	0.4	3.7	111	295	1.3838	159.4595	0.2162	1.0492	0.0047	0.5535	163.2865	408.2162	163.2865	4.64	184.1	244	59.1	3	41.96	1.97	2.32	2.32	10.72	19.45	0	53	24.61	0	117.3	142.79	2	1.3	1	1	0	0	0	1
557	1	1	1	0	3	58.4	1.17	64.25	2.85	0.11	0.03	0.39	3.66	110	192	2.4359	164.1026	0.3333	1.6765	0.0127	0.95	182.4	467.6923	182.4	6.06	181.5	201	52.6	4	41.13	2.87	0.7	1.46	13.5	12.5	0	70	29.74	0	91.4	89.51	2	1.5	0	1	1	1	0	1
559	0	0	1	0	3	62.3	2.22	73.4	3.15	0.16	0.04	0.47	4.62	130	272	1.4189	122.5225	0.2117	1.09	0.0052	0.6669	181.3946	385.9459	181.3946	11.39	171.4	201	59	4	41.96	1.97	2.32	2.32	10.72	19.45	0	57	21.37	0	109.48	90.56	2	1.3	1	0	0	0	0	1
560	1	0	1	0	0	61.4	1.78	70.3	3.62	0.2	0.05	0.62	4.24	134	251	2.0337	141.0112	0.3483	1.366	0.0081	1.2609	316.4856	510.4607	316.4856	8.14	144.2	173	61.6	4	41.96	1.97	2.32	2.32	10.72	19.45	0	63	23.19	0	100.1	127.52	2	2	1	1	1	1	0	1
562	0	0	0	0	1	63.6	2.16	74.4	2.89	0.14	0.01	0.55	4.83	145	244	1.338	112.963	0.2546	1.0105	0.0055	0.7359	179.5546	326.463	179.5546	4.72	153	150	47.5	3	41.96	1.97	2.32	2.32	10.72	19.45	1	57	20.52	1	96.54	86.27	2	1	1	1	0	1	0	1
565	0	1	0	0	2	54.6	2.25	65.85	5.34	0.03	0.03	0.63	4.03	125	312	2.3733	138.6667	0.28	1.8163	0.0076	1.4952	466.5024	740.48	466.5024	6.1	183.3	194	70.9	5	26.83	0.8	2.69	2.15	8.76	11.5	0	71	28.76	0	117.59	107.87	2	0.6	1	0	0	0	0	0
566	1	0	0	0	1	56.8	1.95	66.55	4.8	0.11	0.03	0.5	5.2	153	265	2.4615	135.8974	0.2564	1.8533	0.0093	1.2308	326.1538	652.3077	326.1538	5.52	154.2	179	61	5	41.96	1.97	2.32	2.32	10.72	19.45	0	56	27.47	0	111.72	103.7	2	1	1	1	0	0	0	1
569	0	0	0	0	3	43.7	2.08	54.1	2.9	0.07	0.02	0.48	4.49	133	256	1.3942	123.0769	0.2308	1.0943	0.0054	0.6692	171.3231	356.9231	171.3231	4.62	169.4	164	57.3	4.25	26.13	1.1	3.14	3.38	10.5	15	1	33	24.57	1	101.16	116.35	1	0.8	1	0	0	0	0	0
570	1	0	0	0	0	44.9	1.78	53.8	2.69	0.24	0.09	0.35	4.1	124	281	1.5112	157.8652	0.1966	1.0935	0.0054	0.5289	148.6301	424.6573	148.6301	4.11	160.5	259	59.8	5	27.67	4.2	2.22	2.12	7.33	20.6	0	69	21.48	0	110.9	114.93	2	1.5	1	0	0	0	0	1
571	0	0	0	0	1	61.4	1.7	69.9	2.63	0.16	0.03	0.41	4.34	141	277	1.5471	162.9412	0.2412	1.1435	0.0056	0.6343	175.6995	428.5353	175.6995	4.84	198.9	224	57.2	5	21.96	0.9	2.86	1.69	18.7	15.3	0	57	20.62	0	90.88	108.67	2	0.8	1	0	0	0	0	0
572	0	1	1	0	3	58.7	1.33	65.35	1.73	0.38	0.04	0.36	4.36	138	152	1.3008	114.2857	0.2707	0.8199	0.0086	0.4683	71.1771	197.7143	71.1771	7.04	149	188	49.1	4	41.96	1.97	2.32	2.32	10.72	19.45	1	66	33.8	0	94.22	109.96	3	1.3	0	1	1	0	0	1
573	1	0	0	0	3	53.9	1.87	63.25	2.46	0.08	0.03	0.39	4.97	152	183	1.3155	97.861	0.2086	1.038	0.0072	0.513	93.8878	240.738	93.8878	4.36	151.6	197	39.1	4	29.81	0.8	2.3	0.73	4.52	17	1	55	27.55	0	104.99	104.45	1	1.5	1	0	0	0	0	0
574	1	0	1	0	1	60.2	2.14	70.9	2.7	0.11	0.03	0.75	4.54	135	300	1.2617	140.1869	0.3505	0.8911	0.0042	0.9463	283.8785	378.5047	283.8785	7.69	183.2	200	64.7	4	41.96	1.97	2.32	2.32	10.72	19.45	0	69	24.65	0	139.32	105.23	2	1.5	1	1	0	0	0	1
575	0	0	0	0	3	59	1.22	65.1	2.78	0.07	0.03	0.33	4.34	135	171	2.2787	140.1639	0.2705	1.6848	0.0133	0.752	128.5864	389.6557	128.5864	4.48	177.5	246	56.2	8	22.5	0.7	0.81	0.55	5.91	13.6	0	55	23.88	0	98.82	73.46	2	1.5	1	0	0	0	0	1
577	0	1	0	0	3	65.7	1.83	74.85	2.42	0.06	0.04	0.34	3.73	120	339	1.3224	185.2459	0.1858	1.0661	0.0039	0.4496	152.4203	448.2951	152.4203	5.22	158.4	164	48.8	3	41.96	1.97	2.32	2.32	10.72	19.45	0	51	29.55	0	122.14	145.86	2	0.9	1	1	0	0	0	0
579	0	0	0	0	1	62.3	2.31	73.85	2.78	0.3	0.03	0.49	5.13	155	265	1.2035	114.7186	0.2121	0.8882	0.0045	0.5897	156.2697	318.9177	156.2697	5.24	134.7	182	51.6	4	30.63	1.7	1.43	1.06	38.2	17.4	1	38	24.11	0	124.86	126.62	2	0.8	1	0	0	0	0	0
583	1	1	0	0	1	59.7	1.31	66.25	2.09	0.06	0.01	0.36	4.18	124	248	1.5954	189.313	0.2748	1.2011	0.0064	0.5744	142.4391	395.6641	142.4391	5.19	150.6	182	46.1	5	41.83	1.2	3.11	1.45	16.1	17	0	48	20.03	0	92.49	90.79	1	1.5	1	0	0	0	0	1
584	1	1	1	0	0	42.8	1.29	49.25	3.16	0.17	0.04	0.41	4.03	116	264	2.4496	204.6512	0.3178	1.6545	0.0093	1.0043	265.146	646.6977	265.146	14.23	173.4	195.89	54.03	4.25	64.17	1	2.7	1.09	5.79	11	0	72	21.91	0	96.04	59.27	2	1.6	1	1	1	1	0	1
585	1	0	0	0	0	61.2	1.48	68.6	3.24	0.13	0.05	0.4	4.98	148	270	2.1892	182.4324	0.2703	1.5728	0.0081	0.8757	236.4324	591.0811	236.4324	6.12	186.5	227	57.1	4	28.25	1	1.33	0.94	19.1	17.2	0	56	32.39	0	107.34	106.67	2	1.6	1	1	0	0	0	0
586	1	0	0	0	1	63.6	2.38	75.5	2.91	0.45	0.09	0.63	4.66	155	285	1.2227	119.7479	0.2647	0.8197	0.0043	0.7703	219.5338	348.4664	219.5338	4.85	158	171	50.1	4	41.96	1.97	2.32	2.32	10.72	19.45	1	50	23.39	0	101.98	122.07	1	1.2	1	0	0	0	0	0
588	1	0	0	0	1	62.7	1.44	69.9	2.09	0.06	0.03	0.27	4.26	130	150	1.4514	104.1667	0.1875	1.1611	0.0097	0.3919	58.7813	217.7083	58.7813	5.75	178.9	219	55	4	41.96	1.97	2.32	2.32	10.72	19.45	0	67	26.84	0	102.72	99.74	2	1.1	1	1	1	0	0	1
589	0	0	1	0	3	61.5	2.16	72.3	3.02	0.06	0.02	0.51	3.81	116	236	1.3981	109.2593	0.2361	1.0982	0.0059	0.7131	168.2811	329.963	168.2811	6.83	159.2	181	62.2	5	28.02	0.7	1.58	0.81	14	11	0	54	22.43	0	102.23	100.12	2	0.4	1	0	0	0	0	0
590	1	1	1	0	1	58.1	1.5	65.6	1.81	0.13	0.04	0.37	4.44	131	247	1.2067	164.6667	0.2467	0.8873	0.0049	0.4465	110.2773	298.0467	110.2773	5.87	193.7	156	55.9	3	41.96	1.97	2.32	2.32	10.72	19.45	0	67	20.9	0	97.14	90.99	2	1.8	1	1	0	0	0	0
591	1	0	0	0	1	62.3	1.95	72.05	4.01	0.12	0.04	0.37	4.78	134	317	2.0564	162.5641	0.1897	1.6169	0.0065	0.7609	241.1964	651.8821	241.1964	4.66	150.1	178	48.4	4	41.96	1.97	2.32	2.32	10.72	19.45	0	46	22.58	0	104.12	114.66	1	1.5	1	1	1	0	0	1
592	0	1	1	0	1	58.3	1.88	67.7	3.19	0.06	0.04	0.45	4.46	129	271	1.6968	144.1489	0.2394	1.3128	0.0063	0.7636	206.9258	459.8351	206.9258	7.12	162.1	177	49.5	3	41.96	1.97	2.32	2.32	10.72	19.45	0	78	23.31	0	128.81	80.06	3	1.2	1	1	0	0	0	1
593	0	0	0	0	1	58.1	1.31	64.65	2.34	0.06	0.03	0.48	4.07	124	179	1.7863	136.6412	0.3664	1.2447	0.01	0.8574	153.4754	319.7405	153.4754	5.34	159.7	167	52.3	4	41.96	1.97	2.32	2.32	10.72	19.45	0	58	24.44	0	134.71	105.17	2	1	1	1	0	0	0	1
594	0	0	0	0	3	62.1	2.04	72.3	2.4	0.08	0.02	0.31	4.34	127	201	1.1765	98.5294	0.152	0.9796	0.0059	0.3647	73.3059	236.4706	73.3059	6.7	149.6	179	53.5	5	41.96	1.97	2.32	2.32	10.72	19.45	0	70	25.89	0	88.2	80.97	2	1	1	0	0	0	0	1
595	1	1	0	0	2	65.6	1.12	71.2	3.4	0.07	0.05	0.31	4.9	151	127	3.0357	113.3929	0.2768	2.1935	0.0239	0.9411	119.5161	385.5357	119.5161	4.48	117.6	230	43.8	3	47.71	1.3	1.6	1.84	16.2	18.8	1	75	21.43	0	76.61	81.45	2	2	1	0	0	0	0	1
596	0	0	1	0	0	60	1.49	67.45	3.3	0.28	0.05	0.47	3.8	118	279	2.2148	187.2483	0.3154	1.441	0.0079	1.0409	290.4221	617.9195	290.4221	7.19	161.6	148	51.8	12	60.77	0.7	2.04	0.87	3.63	15.2	0	66	20.03	0	98.41	92.66	2	1.7	1	0	0	0	0	1
597	1	0	0	0	3	67.6	1.99	77.55	2.6	0.07	0.03	0.36	4.11	123	212	1.3065	106.5327	0.1809	1.0612	0.0062	0.4704	99.7146	276.9849	99.7146	4.77	179.2	202	56.6	6	28.09	1	2.29	1.38	10.7	13.9	0	57	24.84	0	104.2	108.47	2	1.2	1	0	0	0	0	1
598	1	0	0	0	0	61.2	2.03	71.35	2.32	0.07	0.03	0.28	3.92	125	150	1.1429	73.8916	0.1379	0.9627	0.0076	0.32	48	171.4286	48	5.91	125	206	47.1	3	33.72	1	2.18	0.78	7.43	16.8	0	53	26.95	0	128.2	125.21	2	1.1	1	1	0	0	0	1
599	1	0	0	0	1	57.7	1.32	64.3	1.52	0.24	0.03	0.28	4.47	141	173	1.1515	131.0606	0.2121	0.8128	0.0067	0.3224	55.7794	199.2121	55.7794	5.36	186.3	157	55	5	41.96	1.97	2.32	2.32	10.72	19.45	0	48	24.97	0	118.42	116.11	2	1.5	1	1	0	1	0	1
600	1	1	0	0	3	67.5	2.18	78.4	2.83	0.09	0.03	0.39	5.01	154	206	1.2982	94.4954	0.1789	1.052	0.0063	0.5063	104.2946	267.422	104.2946	4.64	230.3	233	55.8	3	41.96	1.97	2.32	2.32	10.72	19.45	0	50	22.21	0	96.49	100.51	2	1.1	1	1	0	0	0	1
601	0	0	0	0	0	63.6	1.53	71.25	2.54	0.02	0.01	0.33	4.76	149	246	1.6601	160.7843	0.2157	1.3439	0.0067	0.5478	134.7694	408.3922	134.7694	5.37	212.5	217	56.3	4	43.71	0.7	4.55	2.61	14.1	15.3	0	62	22.31	0	101.63	103.15	2	1	1	1	0	1	0	1
602	0	1	0	0	1	58.5	2.19	69.45	3.91	0.28	0.07	0.78	4.78	157	237	1.7854	108.2192	0.3562	1.1777	0.0075	1.3926	330.0468	423.137	330.0468	5.64	206.4	243	51.1	5	28.6	0.9	2.29	2.1	10.4	18.3	0	59	27.18	0	105.14	96.5	2	1.5	1	0	0	0	0	1
603	1	0	0	0	3	60	1.48	67.4	1.46	0.02	0.04	0.35	3.52	125	264	0.9865	178.3784	0.2365	0.7725	0.0037	0.3453	91.1514	260.4324	91.1514	5.37	157	152	48.9	4	41.96	1.97	2.32	2.32	10.72	19.45	0	57	24.09	0	107.95	97.08	1	1.2	1	0	0	0	0	0
604	1	0	0	0	1	65.9	2.2	76.9	2.75	0.08	0.02	0.45	4.11	128	176	1.25	80	0.2045	1	0.0071	0.5625	99	220	99	5.87	189.1	230	53.8	4	44.57	0.6	2.04	4.05	7.72	16.6	0	69	24.56	0	128.3	84.2	2	1.7	1	0	0	0	0	1
605	1	1	0	0	0	55.7	1.43	62.85	3.34	0.16	0.03	0.54	3.97	122	144	2.3357	100.6993	0.3776	1.5463	0.0162	1.2613	181.6213	336.3357	181.6213	6.54	117	146	61.1	5	37.32	0.7	3.46	10.1	9.19	9.73	1	73	24.21	1	44.11	45.29	3	1.2	1	1	1	0	0	1
606	0	0	0	0	0	57.9	1.42	65	2.67	0.07	0.03	0.47	4.73	125	243	1.8803	171.1268	0.331	1.3417	0.0077	0.8837	214.747	456.9085	214.747	5.04	226.5	144	52.7	4	41.96	1.97	2.32	2.32	10.72	19.45	0	51	29.27	0	146.96	132.4	2	0.6	1	0	0	0	0	0
607	0	0	0	0	0	65.9	1.87	75.25	3.05	0.12	0.07	0.72	4.37	141	211	1.631	112.8342	0.385	1.0971	0.0077	1.1743	247.784	344.1444	247.784	5.55	168.7	176	41.3	4	21.02	0.6	1.92	1.88	12.2	19.7	1	58	28.39	0	102.04	118.96	2	2	1	0	0	1	0	1
608	0	0	0	0	2	58.5	1.49	65.95	2.1	0.06	0.02	0.27	4.05	127	156	1.4094	104.698	0.1812	1.1413	0.009	0.3805	59.3638	219.8658	59.3638	5.59	189.1	191	55.3	3	30.36	0.7	1.14	0.62	11.6	13.4	0	57	24.84	0	128.56	116.14	2	0.7	1	0	0	0	0	0
609	0	0	0	0	1	61.2	1.46	68.5	2.92	0.09	0.04	0.48	4.38	133	290	2	198.6301	0.3288	1.4106	0.0069	0.96	278.4	580	278.4	5.09	153.1	182	52.8	3	46.2	1.4	2.36	3.07	13.6	22.5	0	33	20.44	0	105.26	99.63	2	0.7	1	0	0	0	0	0
610	1	1	0	0	0	56.2	1.09	61.65	2.5	0.07	0.03	0.26	3.99	126	243	2.2936	222.9358	0.2385	1.7241	0.0094	0.5963	144.9083	557.3394	144.9083	5.74	123.5	138	61.7	4	43.29	0.5	1.88	8.61	15.6	16.2	1	54	25.46	0	79.43	86.7	3	1.7	1	0	1	1	0	1
611	0	0	0	0	1	40.1	3.36	56.9	2.58	0.06	0.07	0.45	4.59	138	211	0.7679	62.7976	0.1339	0.6548	0.0036	0.3455	72.908	162.0179	72.908	5.59	173.4	195.89	54.03	4.25	34.55	0.4	1.52	0.91	6.76	14.5	0	58	25	0	97.98	114.84	2	0.8	1	0	0	0	0	0
612	1	0	1	1	1	58.1	2.43	70.25	4.74	1.75	0.05	0.69	4.8	145	204	1.9506	83.9506	0.284	0.9634	0.0096	1.3459	274.5689	397.9259	274.5689	6.11	157.6	190	48.4	4	45.92	8.6	8.35	5.5	16.8	13.4	1	68	24.07	0	56.49	69.72	2	2	1	0	0	0	0	1
613	0	0	0	0	0	58.8	1.88	68.2	2.62	0.09	0.04	0.33	4.57	134	251	1.3936	133.5106	0.1755	1.1197	0.0056	0.4599	115.4333	349.7979	115.4333	4.89	137.8	188	61.9	3	47.83	1.4	2.52	0.72	13.5	14.7	0	53	16.44	0	120.3	94.61	2	1.1	1	0	0	0	0	1
614	1	0	1	0	3	39.2	2.96	54	2.31	0.08	0.02	0.4	3.93	124	221	0.7804	74.6622	0.1351	0.6676	0.0035	0.3122	68.9878	172.4696	68.9878	5.18	173.4	112	54.03	4.25	28.89	0.5	1.31	2.97	11	8.5	1	64	24.78	1	111.38	107.62	3	1.5	1	1	1	0	0	1
615	1	0	0	0	1	62.6	2.22	73.7	4.14	0.15	0.05	0.55	3.39	113	279	1.8649	125.6757	0.2477	1.3939	0.0067	1.0257	286.1635	520.2973	286.1635	5.01	141.3	219	74.4	5	44.47	1.3	2.07	2.9	10.3	13.9	1	63	18.17	0	106.03	112.39	2	1.5	1	1	1	0	0	1
616	1	1	0	0	1	65.5	2.88	79.9	2.86	0.07	0.07	0.58	5.21	161	225	0.9931	78.125	0.2014	0.7944	0.0044	0.576	129.5938	223.4375	129.5938	6.44	174.4	220	54.5	5	26.79	0.6	1.38	2.24	4.35	26	1	50	29.38	1	99.8	131.5	2	0.7	1	0	0	0	0	0
617	0	0	0	0	1	32.6	1.56	40.4	2.31	0.14	0.07	0.38	4.78	154	190	1.4808	121.7949	0.2436	1.0744	0.0078	0.5627	106.9115	281.3462	106.9115	4.81	173.4	195.89	54.03	4.25	41.96	1.97	2.32	2.32	10.72	19.45	1	58	21.8	0	121.98	111.3	1	1.3	1	1	1	0	0	0
618	1	1	0	0	0	63	2.19	73.95	2.21	0.14	0.05	0.44	4.66	153	294	1.0091	134.2466	0.2009	0.7837	0.0034	0.444	130.5414	296.6849	130.5414	5.64	166.5	204	47.5	5	41.96	1.97	2.32	2.32	10.72	19.45	1	54	27.04	0	115.55	125.28	2	0.8	1	0	0	0	0	0
619	0	0	0	0	1	62.3	1.73	70.95	2.73	0.14	0.02	0.22	4.46	135	249	1.578	143.9306	0.1272	1.2938	0.0063	0.3472	86.4447	392.9306	86.4447	5.26	158.6	148	48.8	3	27.99	0.7	2.07	1.61	20.7	11	0	41	23.51	0	118.66	110.11	1	0.7	1	0	0	0	0	1
620	0	1	0	0	1	60	1.22	66.1	1.61	0.08	0.01	0.24	4.16	123	230	1.3197	188.5246	0.1967	1.0387	0.0057	0.3167	72.8459	303.5246	72.8459	4.49	199.5	183	51.9	4	43.79	0.8	1.31	2.06	15.1	17.5	0	57	24.31	0	94.2	99.9	2	1	1	1	0	1	0	1
621	1	1	1	0	0	61.5	1.42	68.6	1.8	0.07	0.01	0.33	4.52	129	190	1.2676	133.8028	0.2324	0.9836	0.0067	0.4183	79.4789	240.8451	79.4789	5.78	222	184	55.7	3	27.57	0.8	2.59	2.03	9.6	20.6	0	58	26.04	0	126.91	118.14	2	1.8	1	1	1	0	0	1
622	0	1	0	0	2	60.7	1.75	69.45	3.73	0.44	0.1	0.74	4.81	147	360	2.1314	205.7143	0.4229	1.231	0.0059	1.5773	567.8126	767.3143	567.8126	4.55	151.1	217	59.4	4	43.35	2.3	2.03	1.54	5.39	17.6	1	49	25.69	0	109.02	107.89	2	1	1	0	0	0	0	0
623	1	0	0	0	3	61.7	1.94	71.4	3.3	0.4	0.04	0.28	4.8	137	228	1.701	117.5258	0.1443	1.2406	0.0075	0.4763	108.5938	387.8351	108.5938	4.74	183.1	217	58.8	7	32.76	1.6	2.24	3.15	7.61	15.2	0	57	20.7	0	92.13	83.82	2	1.5	1	1	0	0	0	1
624	0	0	1	0	0	63	2.57	75.85	3.81	0.19	0.02	0.38	5.08	158	221	1.4825	85.9922	0.1479	1.2057	0.0067	0.5633	124.4995	327.6304	124.4995	7.67	140.1	186	56.7	4	42.91	0.6	5.52	1.53	6.91	13.8	1	49	27.62	0	110.1	129.35	2	0.8	1	0	0	0	0	1
625	1	1	0	0	1	62.3	2.1	72.8	3.92	0.11	0.02	0.26	4.58	133	185	1.8667	88.0952	0.1238	1.5743	0.0101	0.4853	89.7867	345.3333	89.7867	5.27	176.4	208	55	8	43.66	0.6	1.02	1.89	10.5	18.9	0	69	26.95	0	103.69	118.13	2	1.3	1	0	1	0	0	1
626	0	0	0	0	2	63.4	1.84	72.6	3.02	0.14	0.04	0.34	4.46	143	218	1.6413	118.4783	0.1848	1.2797	0.0075	0.558	121.6535	357.8043	121.6535	4.57	187.7	209	50.2	4	58.03	0.8	2.37	1.11	7	22	0	55	22.41	0	127.48	81.5	2	0.8	0	1	0	0	0	1
627	0	0	0	0	3	57.8	1.89	67.25	3.07	0.05	0.02	0.2	3.89	105	299	1.6243	158.2011	0.1058	1.4213	0.0054	0.3249	97.1354	485.6772	97.1354	5.31	138.2	165	43.8	4	42.24	1.6	1.66	0.66	6.36	18.5	0	38	25.22	0	97.12	90.97	1	0.7	1	0	0	0	0	1
628	0	0	1	0	0	62.5	1.36	69.3	3.03	0.04	0.02	0.31	4.42	142	159	2.2279	116.9118	0.2279	1.7514	0.014	0.6907	109.8152	354.2426	109.8152	5.87	154.9	232	51.5	3	41.96	1.97	2.32	2.32	10.72	19.45	0	67	23.71	0	85.08	71.55	2	0.8	1	0	0	0	0	0
629	0	0	0	0	0	58.3	2	68.3	1.92	0.11	0.03	0.34	4.05	122	259	0.96	129.5	0.17	0.7742	0.0037	0.3264	84.5376	248.64	84.5376	5.01	151.6	142	42.7	2	41.96	1.97	2.32	2.32	10.72	19.45	0	30	18.56	0	96.24	98.91	1	0.5	1	0	1	0	0	0
631	1	0	1	0	1	58.5	2.49	70.95	2.39	0.3	0.03	0.47	5.28	109	472	0.9598	189.5582	0.1888	0.7264	0.002	0.4511	212.9308	453.0442	212.9308	9.95	222	149	64.6	4	34.23	0.9	3.65	3.07	10.5	12.1	0	45	30.47	0	132.9	111.05	2	1.2	1	0	0	0	0	0
632	1	0	0	0	3	57.2	2.49	69.65	4.11	0.09	0.06	0.67	3.64	116	285	1.6506	114.4578	0.2691	1.2417	0.0058	1.1059	315.1825	470.4217	315.1825	5.49	138.2	185	66	5	28.66	1.7	1.64	1.13	7.89	8.4	0	59	27.24	0	87.79	84.54	2	1.7	1	0	0	0	0	1
633	0	1	1	0	2	62.2	2.02	72.3	3.38	0.23	0.03	0.59	4.91	155	228	1.6733	112.8713	0.2921	1.1777	0.0073	0.9872	225.0879	381.505	225.0879	6.56	135.4	180	56.5	3	42.09	1	4.08	5.16	11.3	18.9	1	57	25	0	84.81	84.62	2	1.2	1	0	0	0	0	1
634	0	0	0	0	1	60.3	1.72	68.9	2.62	0.07	0.01	0.38	4.17	132	248	1.5233	144.186	0.2209	1.2018	0.0061	0.5788	143.5516	377.7674	143.5516	5.88	126.2	218	66.5	4	38.82	0.6	2.27	1.23	11.3	17.7	0	60	23.15	0	112.81	112.91	1	0.7	1	0	0	0	0	0
635	1	1	0	0	3	64.7	1.73	73.35	3.38	0.01	0.04	0.56	4.74	129	232	1.9538	134.104	0.3237	1.4444	0.0084	1.0941	253.8321	453.2717	253.8321	2.21	184.9	156	52.3	4	41.84	0.8	2.77	1.58	9.15	15.6	1	55	30.86	0	103.78	124.94	2	1.6	1	0	1	0	0	1
636	0	1	0	0	0	50.4	2.19	61.35	5.43	0.13	0.02	0.51	4.37	124	236	2.4795	107.7626	0.2329	1.9053	0.0105	1.2645	298.4268	585.1507	298.4268	8.48	235.8	261	85.1	10	49.82	1	2.58	1.91	12.3	12.1	0	74	29.59	0	88	37	3	0.4	1	0	0	0	0	0
637	1	0	0	0	3	60.4	1.12	66	2.27	0.02	0.03	0.25	3.66	105	231	2.0268	206.25	0.2232	1.5986	0.0088	0.5067	117.0469	468.1875	117.0469	4.61	151.2	181	54.7	3	42.08	0.8	1.78	1.43	9.19	18.7	0	43	25.53	0	92.05	85.6	1	1.7	1	1	1	0	0	1
638	1	1	0	0	1	61.7	2.27	73.05	3.9	0.24	0.05	0.45	5.53	160	254	1.7181	111.8943	0.1982	1.2957	0.0068	0.7731	196.3744	436.3877	196.3744	7.45	187.8	251	50.4	5	39.38	0.9	2.77	3.16	13.4	52.3	1	54	29.05	1	88.63	106.69	2	2	1	1	1	0	0	1
639	1	0	0	0	0	54.6	1.28	61	2.33	0.01	0.03	0.51	4.44	134	261	1.8203	203.9063	0.3984	1.2732	0.007	0.9284	242.3018	475.1016	242.3018	5.79	181.1	209	65.9	5	44.26	1.1	1.66	1.44	6.76	23.8	0	56	23.44	0	101.33	104.38	1	1.5	1	1	0	1	0	1
640	0	0	0	0	2	57	2.23	68.15	4.05	0.23	0.02	0.47	5.2	149	294	1.8161	131.8386	0.2108	1.3729	0.0062	0.8536	250.9547	533.9462	250.9547	5.51	149.6	184	63.8	5	25.22	1.4	2.53	2.01	9.83	15.3	1	62	23.05	1	127.8	113.7	2	0.8	1	0	0	0	0	1
641	0	0	0	0	3	63.2	1.2	69.2	1.8	0.01	0.02	0.19	4.24	131	146	1.5	121.6667	0.1583	1.2676	0.0103	0.285	41.61	219	41.61	5.77	185.8	193	51.9	4	41.96	1.97	2.32	2.32	10.72	19.45	0	57	19.83	0	128.89	125.27	1	1.4	1	0	0	0	0	1
642	0	1	0	0	3	61.3	1.94	71	3.05	0.13	0.05	0.57	3.98	137	246	1.5722	126.8041	0.2938	1.1338	0.0064	0.8961	220.449	386.7526	220.449	4.55	205.7	181	61.2	4	24.68	0.7	0.38	1.37	8.66	13.7	0	49	26.42	0	107.75	116.38	2	1.2	1	0	1	0	0	1
643	0	0	0	0	2	55	2.42	67.1	2.42	0.07	0.02	0.48	4.36	136	213	1	88.0165	0.1983	0.8094	0.0047	0.48	102.24	213	102.24	5.41	159.7	151	55.8	3	41.96	1.97	2.32	2.32	10.72	19.45	0	59	23.44	0	113.2	113	2	1.3	1	0	0	0	0	1
644	1	0	0	0	1	66.1	1.84	75.3	2.29	0.14	0.07	0.48	4.74	152	256	1.2446	139.1304	0.2609	0.9051	0.0049	0.5974	152.9322	318.6087	152.9322	5.24	163.1	174	54	3	38.44	1.8	2.51	1.74	9.83	29.8	1	40	27.41	1	117.57	112.48	1	1.5	1	1	1	0	0	1
645	0	0	0	0	2	58.5	2.52	71.1	3.44	0.1	0.03	0.45	4.22	132	252	1.3651	100	0.1786	1.1097	0.0054	0.6143	154.8	344	154.8	4.98	192	149	60.5	3	35.73	0.8	1.79	2.81	13.9	13.8	0	35	19.53	0	91.2	107.06	2	0.5	1	1	1	0	0	1
646	0	0	0	0	2	64.8	2.24	76	3.97	0.13	0.06	0.64	6	173	296	1.7723	132.1429	0.2857	1.2932	0.006	1.1343	335.7486	524.6071	335.7486	4.82	198.7	263	55	4	37.41	1.3	2.74	1.18	7.26	31	1	44	25.39	1	127.92	185.74	1	1.4	0	0	0	0	0	0
647	0	0	0	0	3	60.8	2.07	71.15	2.8	0.07	0.02	0.52	4.87	151	286	1.3527	138.1643	0.2512	1.0448	0.0047	0.7034	201.1671	386.8599	201.1671	4.97	210.9	154	56.2	11	50.32	1.4	0.8	2.07	5.77	28.9	1	56	26.23	1	114.04	89.79	1	0.7	1	0	0	0	0	0
648	1	0	0	0	3	58.8	1.5	66.3	4.1	0.23	0.03	0.39	4.3	135	236	2.7333	157.3333	0.26	1.907	0.0116	1.066	251.576	645.0667	251.576	6.09	95.9	166	53	3	40.51	0.9	1.71	3.56	12.4	17.6	1	72	25.15	1	99.57	99.68	2	1.5	1	0	1	1	0	1
650	0	0	0	0	1	57.3	3.01	72.35	3.84	0.23	0.02	0.41	5.82	175	212	1.2757	70.4319	0.1362	1.0463	0.006	0.5231	110.888	270.4585	110.888	4.64	163.3	288	54.2	4	29.19	1.6	3.27	3.08	12.9	30.5	1	74	24.06	1	60.67	64.97	2	1.5	1	0	0	0	0	1
652	0	0	0	0	2	61.7	2.42	73.8	4.77	0.38	0.03	0.51	5.61	165	95	1.9711	39.2562	0.2107	1.4281	0.0207	1.0052	95.4986	187.2521	95.4986	5.34	166.7	189	46.3	4	46.73	0.9	2.21	2.22	8.22	17.9	1	58	32.69	1	99.33	117.97	3	0.2	0	0	0	0	0	1
654	0	0	0	0	0	66.5	1.6	74.5	3.61	0.03	0.02	0.22	4.95	150	223	2.2563	139.375	0.1375	1.9305	0.0101	0.4964	110.6916	503.1438	110.6916	6.2	177.2	138	51.7	4	37.56	1.2	1.31	0.73	10.3	16.2	1	58	23.32	1	115.12	125.32	2	1.3	1	1	1	0	0	1
658	1	0	0	0	1	58.6	1.45	65.85	2.83	0.12	0.03	0.42	4.07	124	254	1.9517	175.1724	0.2897	1.401	0.0077	0.8197	208.2099	495.7379	208.2099	5.21	168.7	173	57.9	3	42.26	1.17	2.01	1.52	6.77	21	0	69	24.34	0	127.15	109.23	2	2	1	0	0	0	0	1
659	0	0	0	0	3	57.6	1.8	66.6	2.46	0.24	0.04	0.35	3.98	122	162	1.3667	90	0.1944	1.0123	0.0084	0.4783	77.49	221.4	77.49	4.85	156.4	166	49.2	2	41.96	1.97	2.32	2.32	10.72	19.45	0	62	23.05	0	123.11	95.91	2	1	1	0	0	0	0	1
660	1	0	0	0	1	61	1.87	70.35	3.33	0.16	0.04	0.39	4.53	142	227	1.7807	121.3904	0.2086	1.3537	0.0078	0.6945	157.6497	404.2299	157.6497	6.02	157	227	65.9	6	41.96	1.97	2.32	2.32	10.72	19.45	1	63	20.43	1	136.4	139.31	2	1.5	0	0	0	0	0	1
661	1	0	0	0	1	60.6	1.86	69.9	3.03	0.03	0.03	0.32	4.46	100	351	1.629	188.7097	0.172	1.3527	0.0046	0.5213	182.9729	571.7903	182.9729	5	163.1	183	54	3	41.96	1.97	2.32	2.32	10.72	19.45	0	40	33.87	0	94.7	88.4	2	2	1	1	1	0	0	1
662	1	1	1	0	1	60.8	0.96	65.6	4.23	0.89	0.05	0.45	1.14	128	187	4.4063	194.7917	0.4688	1.8	0.0236	1.9828	370.7859	823.9688	370.7859	12.09	132.5	355	57.8	2	56.88	1.23	6.38	3.16	8.01	15.5	1	78	29.76	1	71.81	89.81	2	1.2	1	0	1	1	0	1
663	0	1	0	0	1	59.6	1.81	68.65	1.15	0.06	0.02	0.28	4.16	134	269	0.6354	148.6188	0.1547	0.53	0.0024	0.1779	47.8552	170.9116	47.8552	5.69	206.1	182	62	3	34.26	1.22	4.13	2.45	11.1	15.9	0	55	23.88	0	101.94	115.37	2	0.8	1	0	0	0	0	1
664	0	0	0	0	1	62.4	1.65	70.65	2.93	0.03	0.02	0.45	3.85	121	205	1.7758	124.2424	0.2727	1.3628	0.0087	0.7991	163.8136	364.0303	163.8136	5.09	140.6	195	48.5	4	45.27	0.72	2.85	1.65	8.95	19.3	0	64	22.14	0	114.8	107.36	2	1.5	1	0	0	0	0	1
666	0	1	1	0	1	57.1	2.64	70.3	3.83	0.13	0.03	0.46	4.03	133	183	1.4508	69.3182	0.1742	1.1748	0.0079	0.6673	122.1248	265.4886	122.1248	5.24	166.9	130	52.8	4	26.69	0.75	1.52	1	7.7	9.4	0	70	26.67	0	106.85	88.46	2	0.8	1	0	1	0	0	1
669	0	0	1	0	0	62.2	1.65	70.45	3.45	0.09	0.02	0.31	5.19	163	207	2.0909	125.4545	0.1879	1.6667	0.0101	0.6482	134.1736	432.8182	134.1736	7.29	191.6	187	55.8	5	42.03	1.68	2.2	3.11	6.67	16.4	1	62	25.95	1	120.56	171.11	2	0.6	0	0	0	0	0	0
670	1	1	0	0	0	59.5	2.19	70.45	4.73	0.09	0.02	0.45	4.68	137	282	2.1598	128.7671	0.2055	1.72	0.0077	0.9719	274.0808	609.0685	274.0808	5.27	178.2	172	60.1	3	38.96	0.6	1.83	1.08	7.59	33.7	0	55	23.92	0	117.58	125.95	2	2	1	1	1	0	0	1
671	0	0	0	0	3	65.6	1.77	74.45	2.76	0.28	0.05	0.38	5.92	180	265	1.5593	149.7175	0.2147	1.1129	0.0059	0.5925	157.0237	413.2203	157.0237	4.05	134.3	220	47.9	4	43.71	0.94	2.06	3.63	15.9	22.4	1	53	25.88	1	115.56	129.73	2	1	1	1	1	0	0	1
672	1	1	0	0	0	58.8	1.12	64.4	3.04	0.04	0.02	0.3	4.68	151	168	2.7143	150	0.2679	2.0541	0.0162	0.8143	136.8	456	136.8	5.94	136.1	182	55	4	43.46	3.67	3.41	2.39	12	18.6	1	78	23.44	1	81.63	78.9	2	2	1	0	0	0	0	1
677	1	0	1	0	0	66	2.12	76.6	6.89	0	0.03	0.62	4.57	146	126	3.25	59.434	0.2925	2.4874	0.0258	2.015	253.89	409.5	253.89	7.1	128.7	167	46.8	3	41.96	1.97	2.32	2.32	10.72	19.45	1	60	23.94	1	117.57	144.99	2	1.3	1	0	0	0	0	0
678	0	0	0	0	3	55.8	2.86	70.1	1.97	0.28	0.02	0.49	3.66	110	174	0.6888	60.8392	0.1713	0.5397	0.004	0.3375	58.728	119.8531	58.728	4.41	167	125	52.7	2	26.71	1.39	1.37	1.09	15	12.7	1	33	22.32	0	95.51	89.11	2	0.6	1	1	0	0	0	0
680	1	1	0	0	3	59.1	2.01	69.15	2.49	0.11	0.04	0.34	4.53	136	199	1.2388	99.005	0.1692	0.996	0.0062	0.4212	83.8176	246.5224	83.8176	7.37	219.4	208	59.9	3	48.49	0.81	1.51	1.49	7.77	23.6	0	56	23.63	0	107.95	85.27	3	1.2	1	0	0	0	0	1
681	1	1	0	0	3	61.9	2	71.9	3.18	0.1	0.06	0.88	4.3	147	209	1.59	104.5	0.44	1.0461	0.0076	1.3992	292.4328	332.31	292.4328	5.95	164	234	52.8	5	41.96	1.97	2.32	2.32	10.72	19.45	1	57	31.21	1	118.31	108.08	2	1.5	1	1	0	0	0	1
682	0	0	0	0	0	61.3	1.26	67.6	1.75	0.04	0.01	0.34	4.01	123	179	1.3889	142.0635	0.2698	1.0606	0.0078	0.4722	84.5278	248.6111	84.5278	5.45	173.4	195.89	54.03	4.25	49.95	0.82	2.79	1.7	10.9	11.2	1	56	23.23	0	102.55	100.33	2	1.1	1	0	0	0	0	1
684	1	0	0	0	1	59.7	2.07	70.05	2.51	0.03	0.03	0.34	4.4	129	242	1.2126	116.9082	0.1643	1.0162	0.005	0.4123	99.7695	293.4396	99.7695	4.95	180.9	163	54.7	3	44.46	0.47	1.5	0.78	8.58	20.9	0	57	22.43	0	128.5	122.24	2	2	1	1	1	0	0	0
686	1	0	1	0	3	58.5	1.88	67.9	3.89	0.11	0.05	0.56	5.21	154	175	2.0691	93.0851	0.2979	1.4962	0.0118	1.1587	202.7766	362.1011	202.7766	8.12	145.6	215	67.6	4	41.96	1.97	2.32	2.32	10.72	19.45	1	54	32.22	0	74.7	64.2	2	1.1	1	0	0	0	0	0
687	1	0	0	0	1	58.9	2.1	69.4	3.21	0.02	0.02	0.49	3.78	124	310	1.5286	147.619	0.2333	1.2205	0.0049	0.749	232.19	473.8571	232.19	5.52	182.2	180	60.7	4	42.75	0.54	1.44	1.69	14.2	16	0	47	26.64	0	104.75	114.37	2	1.5	1	1	0	0	0	1
690	0	0	0	0	0	57	2.11	67.55	2.93	0.28	0.04	0.31	4.96	150	233	1.3886	110.4265	0.1469	1.0693	0.006	0.4305	100.3004	323.5498	100.3004	4.48	152.2	166	49.3	4	47.89	0.93	2.39	1.89	6.5	19.5	0	58	26.95	0	108.47	104.34	2	0.8	1	0	0	0	0	0
691	1	1	0	0	1	62.2	1.86	71.5	2.8	0.06	0.03	0.37	4.53	131	179	1.5054	96.2366	0.1989	1.2069	0.0084	0.557	99.7011	269.4624	99.7011	5.49	152.8	170	54.4	3	41.96	1.97	2.32	2.32	10.72	19.45	0	55	23.37	0	89.36	91.18	2	1.2	1	0	0	0	0	1
693	0	0	0	0	0	56.8	1.29	63.25	1.75	0.05	0.03	0.25	4.27	127	238	1.3566	184.4961	0.1938	1.0802	0.0057	0.3391	80.7171	322.8682	80.7171	4.49	157.6	196	45.2	3	31.1	1.4	1.71	2.44	45.1	14.7	0	30	20.2	0	89.81	101.05	1	0.6	1	0	0	0	0	0
694	1	1	0	0	2	58.8	1.2	64.8	1.66	0.02	0	0.45	4.07	130	172	1.3833	143.3333	0.375	0.994	0.008	0.6225	107.07	237.9333	107.07	6.13	163.1	178	73.5	6	54.58	0.51	2.28	2.02	7.48	16.1	0	61	23.24	0	146.7	106.52	2	2	0	0	0	0	0	1
696	1	0	0	0	3	57.3	1.6	65.3	3.95	0.43	0.04	0.45	4.45	140	201	2.4688	125.625	0.2813	1.5675	0.0123	1.1109	223.2984	496.2188	223.2984	5.28	147.1	185	61.5	5	46.14	0.78	2.31	1.51	7.67	16.2	1	69	27.68	1	88.9	89.69	2	1.5	1	0	1	0	0	1
697	1	0	0	0	3	58.1	1.97	67.95	2.98	0.3	0.05	0.63	4.47	142	206	1.5127	104.5685	0.3198	1.0102	0.0073	0.953	196.317	311.6142	196.317	5.57	146.7	190	52.1	5	41.96	1.97	2.32	2.32	10.72	19.45	0	58	31.25	0	101.4	108.6	2	1.5	1	0	0	1	0	1
698	0	0	0	0	3	61.2	2.55	73.95	3.07	0.08	0.04	0.39	4.28	130	238	1.2039	93.3333	0.1529	1.0033	0.0051	0.4695	111.748	286.5333	111.748	5.22	132.2	208	59	5	37.03	1.37	2.19	1.24	5.6	18.1	0	57	25.71	0	121.05	131.94	2	1	1	0	0	0	0	1
699	1	0	0	0	1	59.1	1.82	68.2	2.4	0.18	0.04	0.39	4.3	130	207	1.3187	113.7363	0.2143	0.9877	0.0064	0.5143	106.4571	272.967	106.4571	5.17	139.9	155	54	5	37.19	0.51	1.41	1.7	7.75	12.5	0	55	24.22	0	82.74	75.88	2	1.6	1	1	1	1	0	1
700	0	1	1	0	1	63.7	1.89	73.15	3.13	0.08	0.03	0.4	5.42	164	241	1.6561	127.5132	0.2116	1.3042	0.0069	0.6624	159.6466	399.1164	159.6466	8.24	187.3	166	58.7	5	33.38	1.18	2.32	2.04	4.62	17.6	1	45	33.21	1	113.5	125.46	2	0.8	1	0	0	0	0	1
702	0	0	0	0	3	62.3	2.29	73.75	2.31	0.02	0.03	0.47	4.45	133	172	1.0087	75.1092	0.2052	0.8221	0.0059	0.4741	81.546	173.5022	81.546	4.8	188.6	186	53.2	5	41.96	1.97	2.32	2.32	10.72	19.45	0	57	23.62	0	108.86	111.81	2	0.7	1	0	1	0	0	0
703	0	1	0	0	1	56.9	1.77	65.75	5.23	0.16	0.04	0.65	4.48	133	209	2.9548	118.0791	0.3672	1.9962	0.0141	1.9206	401.4099	617.5537	401.4099	5.11	155	206	55.3	4	53.71	1.02	3.08	2.59	7.87	21.1	1	64	22.77	1	116.7	111.11	2	1.2	1	0	1	0	0	1
704	0	0	0	0	0	62.8	1.82	71.9	3.16	0.03	0.02	0.33	5.49	167	224	1.7363	123.0769	0.1813	1.4364	0.0078	0.573	128.3446	388.9231	128.3446	5.34	196.5	196	57	3	30.62	1.55	3.29	1.99	6.67	20.1	1	32	23.67	0	60.08	68.85	2	0.7	1	0	1	0	0	0
705	0	1	0	0	2	56.4	1.39	63.35	3.71	0.06	0.02	0.3	4.28	142	261	2.6691	187.7698	0.2158	2.096	0.0102	0.8007	208.9878	696.6259	208.9878	4.36	201.8	258	55.7	4	27.73	0.98	2.91	1.14	9.89	24.5	0	53	26.95	0	86.52	77.86	2	0.8	1	0	0	0	0	1
707	0	1	0	0	1	55.5	1.47	62.85	4.05	0.43	0.05	0.45	4.29	128	222	2.7551	151.0204	0.3061	1.6875	0.0124	1.2398	275.2347	611.6327	275.2347	4.62	156.6	205	57.1	5	18.89	0.25	2.54	1.49	12.8	20.2	0	66	35.16	0	65.28	62.03	2	1.3	1	0	0	0	0	1
708	0	0	0	0	1	62.4	1.53	70.05	3.97	0.1	0.05	0.34	4.21	132	180	2.5948	117.6471	0.2222	1.9653	0.0144	0.8822	158.8	467.0588	158.8	4.89	154	213	51.3	4	33.14	0.73	1.44	1.51	10.4	33.1	0	63	26.95	0	98.16	108.51	2	0.2	0	0	0	0	1	0
709	0	0	0	0	3	58.7	1.39	65.65	2.88	0.27	0.06	0.43	3.9	76	466	2.0719	335.2518	0.3094	1.3395	0.0044	0.8909	415.1758	965.5252	415.1758	4.75	173.9	189	55	5	38.69	0.66	2.59	0.68	8.9	15.4	0	48	23.44	0	107.51	99.93	1	0.8	1	0	0	0	0	1
710	0	0	0	0	3	59.6	2.73	73.25	2.97	0.14	0.02	0.47	3.81	122	280	1.0879	102.5641	0.1722	0.8839	0.0039	0.5113	143.1692	304.6154	143.1692	4.59	148.2	247	61.3	4	58.17	0.37	4.67	4.92	11.5	16.1	0	71	22.06	0	124.79	81.62	2	1	1	1	1	0	0	0
711	0	0	0	0	0	59.5	1.08	64.9	2.08	0.17	0.05	0.49	4.27	109	297	1.9259	275	0.4537	1.162	0.0065	0.9437	280.28	572	280.28	4.76	151.2	183	56.6	4	36.24	1.11	1.24	0.76	10.1	10.5	0	52	19.57	0	118.73	102.12	1	0.8	1	0	0	0	0	1
715	0	0	1	0	1	67	2.98	81.9	2.74	0.06	0.03	0.42	4.46	136	145	0.9195	48.6577	0.1409	0.7851	0.0063	0.3862	55.9953	133.3221	55.9953	4.73	135.4	206	54.3	4	37.06	0.83	2.19	4.42	14.4	18	1	58	23.7	1	95.15	112.24	2	1.3	1	0	0	0	0	0
716	0	0	0	0	2	57.2	2.2	68.2	2.23	0.28	0.03	0.34	4.25	137	244	1.0136	110.9091	0.1545	0.7825	0.0042	0.3446	84.0913	247.3273	84.0913	4.7	130.9	197	54.2	4	41.31	1.22	3.3	2.43	25.2	23.7	1	71	24.17	1	73.32	81.75	2	2	1	0	0	1	0	1
718	0	0	1	0	2	57.4	1.84	66.6	2.36	0.1	0.04	0.39	4.48	140	256	1.2826	139.1304	0.212	0.9958	0.005	0.5002	128.0557	328.3478	128.0557	6.65	165.2	187	57.6	4	53.56	1.57	3.1	1.8	7.84	18.2	1	64	24.07	1	107.93	112.9	2	1	1	0	1	0	0	1
720	1	0	0	0	1	62.3	1.2	68.3	2.43	0.23	0.03	0.42	4.15	129	219	2.025	182.5	0.35	1.2926	0.0092	0.8505	186.2595	443.475	186.2595	4.77	138	178	55.3	4	46.27	0.5	2.98	2.76	14.2	17	0	67	22.6	0	114.49	84.84	2	1.2	0	0	1	1	0	0
721	0	0	1	0	3	59.7	1.49	67.15	3	0.09	0.02	0.29	3.7	123	234	2.0134	157.047	0.1946	1.5873	0.0086	0.5839	136.6309	471.1409	136.6309	19.83	141.3	217	49.7	12	56.49	1.09	3.99	5.03	11	17.9	0	66	17.44	0	101.14	102.15	2	1	1	0	1	0	0	1
723	0	0	0	0	0	58.1	2.28	69.5	3.91	0.02	0.02	0.21	4.19	129	313	1.7149	137.2807	0.0921	1.5455	0.0055	0.3601	112.7212	536.7675	112.7212	5.12	154.5	136	55.6	4	36.88	0.46	1.04	1.04	11.6	17	0	42	24.34	0	103.31	116.62	2	1	0	0	1	0	0	0
724	1	0	0	0	0	60.1	1.61	68.15	3.25	0.1	0.02	0.43	3.89	117	265	2.0186	164.5963	0.2671	1.5046	0.0076	0.868	230.0233	534.9379	230.0233	5.01	193.4	252	60.1	5	41.96	1.97	2.32	2.32	10.72	19.45	0	60	24.03	0	102.3	91.4	2	1.2	1	1	1	0	0	1
725	1	0	0	0	1	57.4	1.21	63.45	2.26	0.08	0.03	0.2	4.48	135	162	1.8678	133.8843	0.1653	1.4868	0.0115	0.3736	60.5157	302.5785	60.5157	4.5	187.7	253	60.1	4	52.89	0.6	1.5	2.29	6.57	40.1	0	78	22.21	0	63.92	61.17	2	1	1	0	1	1	0	1
727	0	0	0	0	1	62.1	1.75	70.85	2.27	0.1	0.02	0.25	4	130	227	1.2971	129.7143	0.1429	1.0708	0.0057	0.3243	73.6129	294.4514	73.6129	5.45	146.6	163	51	4	49.65	2	2.98	2.26	8.29	20.5	0	60	23.59	0	117.24	143.39	2	0.6	1	0	0	0	0	1
728	0	1	0	0	0	65.5	1.44	72.7	3.03	0.08	0.04	0.4	4.03	132	228	2.1042	158.3333	0.2778	1.5459	0.0092	0.8417	191.9	479.75	191.9	5.33	129.1	198	45.9	4	41.96	1.97	2.32	2.32	10.72	19.45	0	66	27.12	0	92.01	83.59	2	2	1	1	1	1	0	1
729	0	0	0	0	0	65	2.55	77.75	2.76	0.1	0.03	0.28	4.52	144	214	1.0824	83.9216	0.1098	0.9324	0.0051	0.3031	64.8546	231.6235	64.8546	5.13	219.7	264	55.9	5	48.49	0.25	3.66	1.43	16.2	47.5	0	57	22.41	0	104.75	95.25	2	1.2	1	0	1	0	0	1
730	0	0	0	0	0	67.6	1.91	77.15	2.13	0.1	0.02	0.42	4.74	154	235	1.1152	123.0366	0.2199	0.8694	0.0047	0.4684	110.0686	262.0681	110.0686	4.92	127.1	137	42.1	4	79.9	1.14	1.52	2.27	10.7	34.8	1	48	27.68	0	112.51	130.01	1	1.5	1	1	1	0	0	1
731	1	0	0	0	3	60.4	1.49	67.85	3.41	0.4	0.04	0.42	4.39	139	230	2.2886	154.3624	0.2819	1.4511	0.01	0.9612	221.0779	526.3758	221.0779	4.03	202.1	175	54	4	46.91	1.95	4.25	1.91	4.6	15.8	1	69	23.66	1	55.8	63.93	2	1.5	1	0	1	1	0	1
733	0	1	0	0	0	44	0.92	48.6	4.83	0.39	0.1	0.51	4.66	137	240	5.25	260.8696	0.5543	2.5156	0.0219	2.6775	642.6	1260	642.6	7.55	174.5	204	61.4	4	52.53	1.35	3.01	6.32	20.2	12.7	0	66	20.45	0	105.99	102.34	2	0.7	1	1	1	0	0	1
735	1	1	0	0	1	57.5	2.07	67.85	5.51	0.72	0.08	0.85	4.93	153	351	2.6618	169.5652	0.4106	1.4812	0.0076	2.2626	794.1587	934.3043	794.1587	4.91	140.1	200	60.8	4	41.96	1.97	2.32	2.32	10.72	19.45	1	65	24.22	1	76.24	71.38	2	1	1	0	1	0	0	1
736	0	1	1	0	3	59.7	2.8	73.7	3.02	0.09	0.02	0.34	4.13	127	321	1.0786	114.6429	0.1214	0.9292	0.0034	0.3667	117.7153	346.2214	117.7153	6.27	212.2	171	63.9	5	41.96	1.97	2.32	2.32	10.72	19.45	0	61	29.69	0	109.54	101.6	2	1	1	0	0	0	0	1
738	0	0	0	0	1	62.3	0.96	67.1	2.19	0.08	0.03	0.41	4.65	147	180	2.2813	187.5	0.4271	1.4797	0.0127	0.9353	168.3563	410.625	168.3563	4.67	144.5	176	48.5	4	46.28	0.82	1.3	1.98	13.7	15.6	0	46	20.32	0	87.08	111.74	1	1	1	1	1	0	0	1
739	0	0	0	0	2	65.13	1.4	72.13	1.92	0.05	0.03	0.25	4.01	128	214	1.3714	152.8571	0.1786	1.1098	0.0064	0.3429	73.3714	293.4857	73.3714	4.62	198.3	186	46	6	43.95	0.31	3.57	2.02	7.93	16.3	0	67	19.15	0	143.35	126.75	2	0.9	1	1	1	1	0	1
740	0	0	1	0	3	63.9	1.28	70.3	3.22	0.07	0.03	0.2	5.23	148	181	2.5156	141.4063	0.1563	2.038	0.0139	0.5031	91.0656	455.3281	91.0656	6.79	161.4	191	51.3	4	47.61	0.56	2.42	2.63	12.4	17.7	1	58	24.96	1	95.74	93.26	2	1	1	0	1	0	0	0
741	0	1	0	0	0	59.8	1.76	68.6	2.41	0.12	0.02	0.43	3.25	103	250	1.3693	142.0455	0.2443	1.0343	0.0055	0.5888	147.2017	342.3295	147.2017	4.85	163.1	211	60.4	5	69.74	1.24	2.77	2.89	5.42	19.3	0	57	18.75	0	112.9	84.03	2	1.5	0	1	1	0	0	1
742	1	0	0	0	1	62	1.92	71.6	2.1	0.07	0.02	0.33	4.4	137	229	1.0938	119.2708	0.1719	0.8974	0.0048	0.3609	82.6547	250.4688	82.6547	4.33	172.4	227	53.7	4	23.75	0.7	2.33	1.56	7.53	81.6	0	52	22.83	0	115.09	118.94	2	2	1	1	1	0	0	1
743	1	0	0	0	3	55	1.17	60.85	2.87	0.24	0.06	0.73	4.82	152	233	2.453	199.1453	0.6239	1.3045	0.0105	1.7907	417.2293	571.547	417.2293	6.22	192.7	199	56.6	4	46.12	1.64	2.96	3.12	5.19	14.5	1	73	23.89	1	87.17	74.77	2	2	1	1	1	1	0	1
744	0	1	0	0	0	61.8	0.96	66.6	4.06	0.08	0.08	0.56	5.26	167	268	4.2292	279.1667	0.5833	2.4167	0.0158	2.3683	634.7133	1133.4167	634.7133	5.44	162	186	48.1	6	40.04	0.91	2.38	1.17	8.72	27.9	1	60	27.76	0	111.57	96.12	2	1.6	0	0	0	0	0	1
745	1	1	0	0	0	57.1	2.47	69.45	3.32	0.11	0.05	0.35	4.47	132	221	1.3441	89.4737	0.1417	1.1141	0.0061	0.4704	103.9684	297.0526	103.9684	4.92	180.4	240	54.8	4	20.25	0.67	3.24	2.05	6.32	19.4	0	64	29.72	0	103.83	87.34	2	2	1	1	1	0	1	1
746	0	0	0	0	0	56.3	1.54	64	5.75	0.09	0.04	0.48	4.25	130	410	3.7338	266.2338	0.3117	2.6744	0.0091	1.7922	734.8052	1530.8442	734.8052	3.94	212.6	230	56.5	4	37.12	1.26	0.95	1.03	14.7	17	0	36	18.83	0	105.99	102.34	1	1	0	0	1	1	0	1
747	0	0	0	0	3	59.3	1.68	67.7	2.39	0.18	0.07	0.5	4.25	127	223	1.4226	132.7381	0.2976	0.9835	0.0064	0.7113	158.622	317.244	158.622	4.39	152.4	177	47.2	4	38.43	0.75	1.63	1.11	6.76	18.9	0	52	23.83	0	99.79	105.23	2	0.5	1	0	1	0	0	1
748	0	0	0	0	3	64.8	1.13	70.45	4.14	0.1	0.03	0.27	4.56	126	255	3.6637	225.6637	0.2389	2.7059	0.0144	0.9892	252.2469	934.2478	252.2469	4.71	121	240	52.3	5	36.34	0.55	1.97	1.78	11.6	19.1	0	44	26.81	0	110.04	106.47	2	0.9	1	0	0	0	0	0
749	1	1	0	0	3	54.3	4.54	77	2.9	0.24	0.04	0.83	4.26	137	189	0.6388	41.63	0.1828	0.5133	0.0034	0.5302	100.2033	120.7269	100.2033	5.21	180.5	215	57.2	7	30.02	1.06	2.38	4.38	10.4	16.8	0	57	27.85	0	102.58	82.3	2	1.5	1	0	0	0	0	1
750	1	1	0	0	2	60.9	1.45	68.15	2.69	0.16	0.02	0.36	4.29	136	226	1.8552	155.8621	0.2483	1.3518	0.0082	0.6679	150.9368	419.269	150.9368	4.43	167.7	228	59	6	44.35	0.54	2.2	2.06	8.35	24.4	0	56	25.06	0	122.49	123.83	2	1	0	0	1	0	0	1
751	0	0	0	0	1	62.5	1.58	70.4	3.35	0.07	0.05	0.58	5.11	153	162	2.1203	102.5316	0.3671	1.4693	0.0131	1.2297	199.219	343.481	199.219	5.64	143.2	232	53.1	4	41.96	1.97	2.32	2.32	10.72	19.45	1	57	31.55	0	90.2	118.2	2	1	1	0	1	0	0	0
752	0	0	0	0	1	63.8	1.29	70.25	1.61	0.07	0.01	0.26	4.33	129	189	1.2481	146.5116	0.2016	0.9877	0.0066	0.3245	61.3298	235.8837	61.3298	4.48	209.7	170	48.8	4	29.56	0.51	1.61	2.42	20	21.5	0	56	19.15	0	58.19	57.79	2	1	1	0	1	0	0	1
753	0	0	0	0	2	55.7	1.96	65.5	3.13	0.06	0.02	0.35	4.18	134	212	1.5969	108.1633	0.1786	1.3096	0.0075	0.5589	118.4929	338.551	118.4929	5.14	140	181	52.5	5	41.98	2.71	3.15	4.02	15.5	14.8	1	61	28.22	1	126.77	108.9	2	0.7	1	0	0	0	0	1
754	0	1	0	0	1	62.1	1.04	67.3	1.74	0.15	0.05	0.32	3.68	90	183	1.6731	175.9615	0.3077	1.1154	0.0091	0.5354	97.9754	306.1731	97.9754	4.78	115.4	186	50.1	4	52.73	0.89	1.39	2.04	8.88	14.3	0	55	22.97	0	97.3	100.88	2	1.2	1	0	1	0	0	1
756	1	0	0	0	1	56.2	1.63	64.35	3.17	0.61	0.04	0.46	4.58	138	282	1.9448	173.0061	0.2822	1.1569	0.0069	0.8946	252.2775	548.4294	252.2775	4.41	212.8	103	54.2	6	49.44	1.01	2.03	3.06	14.8	22.5	0	58	27.39	0	127.78	107.07	2	1.7	1	1	1	1	0	1
758	0	0	0	0	1	60.6	2.16	71.4	2.89	0.11	0.06	0.32	4.49	141	232	1.338	107.4074	0.1481	1.0906	0.0058	0.4281	99.3304	310.4074	99.3304	5.18	187.9	257	52.6	8	29.8	1.01	3.47	3.13	5.95	24	0	55	29.43	0	97.58	87.1	2	0.8	1	0	0	0	0	1
759	1	1	0	0	3	58.9	1.84	68.1	2.96	0.05	0.03	0.3	3.82	119	264	1.6087	143.4783	0.163	1.3333	0.0061	0.4826	127.4087	424.6957	127.4087	5.09	176.7	181	60.7	5	38.59	0.91	1.42	0.77	5.5	16.5	0	66	28.76	0	131.78	100.39	2	1.4	1	0	1	0	0	1
761	1	1	0	0	1	65.8	1.64	74	2.57	0.05	0.02	0.27	5.18	149	180	1.5671	109.7561	0.1646	1.298	0.0087	0.4231	76.1598	282.0732	76.1598	7.42	133.7	214	44	4	41.96	1.97	2.32	2.32	10.72	19.45	1	52	26.49	0	126.58	129.17	3	1	1	1	1	0	0	1
762	1	0	0	0	2	58	2	68	5.41	0.17	0.05	0.49	4.74	141	299	2.705	149.5	0.245	1.9963	0.009	1.3255	396.3096	808.795	396.3096	5.05	164.7	207	50.2	4	41.96	1.97	2.32	2.32	10.72	19.45	0	53	23.88	0	104	114.6	2	1.4	1	1	1	0	0	1
763	0	0	0	0	0	63.6	1.79	72.55	4.28	0.07	0.02	0.39	3.96	122	305	2.3911	170.3911	0.2179	1.8855	0.0078	0.9325	284.4168	729.2737	284.4168	4.97	143.6	187	50	5	41.96	1.97	2.32	2.32	10.72	19.45	0	43	22.06	0	117.3	113.8	1	0.7	1	0	1	0	0	1
764	0	0	0	0	1	60.8	1.21	66.85	2.37	0.07	0.02	0.24	4.15	121	190	1.9587	157.0248	0.1983	1.539	0.0103	0.4701	89.3157	372.1488	89.3157	4.61	193.8	122	42.6	4	41.96	1.97	2.32	2.32	10.72	19.45	0	42	21.5	0	113.33	104.78	2	1	1	0	0	0	0	0
765	0	0	0	0	0	57.7	2.99	72.65	2.97	0.26	0.03	0.5	4.25	129	250	0.9933	83.612	0.1672	0.7857	0.004	0.4967	124.1639	248.3278	124.1639	4.48	229.9	215	55.3	7	32.06	0.55	2.44	0.99	15	25.3	0	58	27.83	0	96.52	94.34	2	1.5	1	1	1	0	0	1
766	1	0	0	0	0	62.2	1.26	68.5	1.53	0.06	0.02	0.18	4.4	135	177	1.2143	140.4762	0.1429	1.0066	0.0069	0.2186	38.6871	214.9286	38.6871	4.68	158.8	186	37.6	4	31.82	0.69	1.25	1.23	6.01	16.1	0	55	24.88	0	137.85	108.07	2	1.8	1	0	1	0	0	1
767	0	0	0	0	0	56.6	1.99	66.55	2.58	0.02	0.03	0.67	4.04	122	231	1.2965	116.0804	0.3367	0.952	0.0056	0.8686	200.6566	299.4874	200.6566	4.75	183.1	172	57.9	4	46.81	0.86	2.66	1.21	13.4	15.3	0	56	18.7	0	94	117.48	2	0.5	1	0	0	0	0	1
768	0	0	0	0	0	57.5	1.84	66.7	1.82	0.02	0.02	0.29	4.31	135	268	0.9891	145.6522	0.1576	0.8387	0.0037	0.2868	76.8752	265.087	76.8752	5.35	238.4	199	56.7	5	30.26	0.9	2.21	1.35	4.95	17.9	0	60	26.31	0	119.97	110.02	2	0.7	1	1	1	0	0	1
770	1	0	0	0	1	62.2	2.35	73.95	3.91	0.13	0.03	0.4	4.42	147	230	1.6638	97.8723	0.1702	1.3436	0.0072	0.6655	153.0723	382.6809	153.0723	5.67	173.2	212	45.5	5	40.09	0.88	2.04	2.6	11.3	20.7	1	55	28.37	1	85.19	102.36	2	0.7	1	1	1	0	0	0
771	1	0	0	0	1	40.6	3.42	57.7	3.42	0.11	0.04	0.32	4.52	140	237	1	69.2982	0.0936	0.8792	0.0042	0.32	75.84	237	75.84	5.7	173.4	195.89	54.03	4.25	52.99	1.13	2.32	8.29	8.35	14.5	0	64	22.83	0	105.83	146.52	2	1.7	0	1	1	0	0	1
772	0	0	0	0	2	58.3	1.21	64.35	2.68	0.05	0.02	0.29	4.53	142	156	2.2149	128.9256	0.2397	1.707	0.0142	0.6423	100.201	345.5207	100.201	5.52	153.9	199	48.4	5	41.09	1.43	2.08	3.22	5.49	15.7	1	66	28.26	1	106.52	37	2	0.7	1	0	1	0	0	1
773	0	0	0	0	1	60.3	1.07	65.65	3.1	0.08	0.02	0.55	4.8	149	222	2.8972	207.4766	0.514	1.8023	0.0131	1.5935	353.7477	643.1776	353.7477	4.39	136.9	232	58.2	4	27.39	0.6	0.73	2.32	9.82	17.5	1	48	27.92	0	106.05	37	2	1	1	1	1	0	0	0
774	0	1	1	0	1	61.2	1.3	67.7	3.43	0.19	0.04	0.37	4.08	128	214	2.6385	164.6154	0.2846	1.8053	0.0123	0.9762	208.9134	564.6308	208.9134	6	168.2	181	51.6	9	33.95	0.67	1.26	1.95	5.49	33.5	0	60	24.69	0	125.46	120.51	2	1.8	1	1	0	0	0	0
775	1	1	1	0	2	55.6	2.46	67.9	2.59	0.22	0.03	0.44	3.88	116	220	1.0528	89.4309	0.1789	0.8222	0.0048	0.4633	101.9154	231.626	101.9154	7.17	153.8	203	60.1	4	60.77	0.95	2.71	2.18	22.5	18.8	0	68	27.24	0	116.32	137.69	2	1.5	1	1	1	0	0	1
776	1	0	0	0	0	59.1	1.15	64.85	2.62	0.06	0.02	0.36	4.95	142	192	2.2783	166.9565	0.313	1.6478	0.0119	0.8202	157.4734	437.4261	157.4734	5.34	163.5	124	50.1	3	45.69	1.03	1.45	1.52	20.9	18.6	1	69	24.1	1	127.66	151.48	2	2	1	1	1	1	0	1
777	0	1	0	0	1	66.1	1.25	72.35	1.99	0.13	0	0.24	3.39	113	177	1.592	141.6	0.192	1.2284	0.009	0.3821	67.6282	281.784	67.6282	4.77	156.2	151	41	3	49.22	0.99	1.21	0.83	15	14.6	0	41	22.05	0	96.81	82.85	2	0.5	1	0	0	0	0	0
778	0	0	0	0	2	60.2	1.66	68.5	3.11	0.2	0.02	0.36	4.14	137	210	1.8735	126.506	0.2169	1.3884	0.0089	0.6745	141.6361	393.4337	141.6361	5.92	138	163	50	4	41.96	1.97	2.32	2.32	10.72	19.45	1	64	24.62	1	86.3	103.3	2	1	1	0	0	0	0	1
779	0	1	1	0	1	62.7	1.31	69.25	2.5	0.05	0.01	0.25	4.21	125	207	1.9084	158.0153	0.1908	1.5432	0.0092	0.4771	98.7595	395.0382	98.7595	6.54	169.7	130	43.4	6	38.85	0.72	1.36	2.68	5.68	16.2	0	61	29.37	0	88.17	51.13	2	0.9	1	0	0	0	0	0
780	0	0	0	0	0	58.8	1.97	68.65	2.5	0.33	0.04	0.42	4.46	140	230	1.269	116.7513	0.2132	0.9058	0.0055	0.533	122.5888	291.8782	122.5888	5.61	160.3	219	47.1	4	31.91	3.09	3.89	2.47	8.32	30.4	1	60	27.72	1	99.73	96.2	2	1.1	1	1	1	0	0	1
781	1	0	0	0	1	60.8	1.11	66.35	2.6	0.07	0.01	0.3	4.12	127	136	2.3423	122.5225	0.2703	1.745	0.0172	0.7027	95.5676	318.5586	95.5676	5.95	122.3	218	44.6	3	130.3	0.57	2.62	6.16	6.25	19.2	0	76	29.48	0	98.21	72.08	2	1.2	1	0	1	0	0	1
783	0	1	0	0	3	58	1.25	64.25	3.14	0.24	0.03	0.37	4.5	123	211	2.512	168.8	0.296	1.6614	0.0119	0.9294	196.1118	530.032	196.1118	5.11	176.4	186	59.6	5	45.52	1.08	3.93	2.26	5.16	18.2	0	41	26.23	0	94.42	97.5	2	0.5	1	1	1	0	0	0
784	0	0	0	0	3	62.9	1.69	71.35	1.63	0.11	0.01	0.45	4.6	136	218	0.9645	128.9941	0.2663	0.7212	0.0044	0.434	94.6172	210.2604	94.6172	4.96	182.8	187	55.6	4	32.09	0.59	1.62	1	17.8	23.4	0	52	26.03	0	117.95	96.19	2	0.8	1	0	1	0	0	1
785	1	1	0	0	2	61.2	1.79	70.15	2.5	0.04	0.02	0.4	3.93	120	215	1.3966	120.1117	0.2235	1.1111	0.0065	0.5587	120.1117	300.2793	120.1117	6.1	158.6	188	51.7	5	52.58	0.77	1.8	2.34	9.67	23.7	0	69	27.19	0	103.41	94.4	2	1.7	1	1	1	0	0	1
786	1	0	1	0	1	40.7	1.68	49.1	3.23	0.1	0.05	0.26	4.03	114	239	1.9226	142.2619	0.1548	1.5455	0.008	0.4999	119.4715	459.506	119.4715	5.78	149.8	244	55.2	4.25	30.34	0.86	1.97	3.33	2.97	31	0	68	27.18	0	110.65	106.47	2	1.9	1	0	0	0	0	1
787	1	1	0	0	3	59.9	2.32	71.5	4.55	0.06	0.04	0.55	4.51	142	216	1.9612	93.1034	0.2371	1.532	0.0091	1.0787	232.9914	423.6207	232.9914	5.58	187.6	206	52.3	4	41.64	1.47	2.15	2.43	11.3	17.4	1	57	25.32	0	115.96	138.84	2	2	0	1	1	1	0	1
788	0	0	0	0	1	59	2.07	69.35	2.9	0.18	0.02	0.4	4.17	124	289	1.401	139.6135	0.1932	1.0861	0.0048	0.5604	161.9517	404.8792	161.9517	5.27	160.6	195	54.4	4	21.12	0.77	1.59	2.7	7.41	14	0	56	23.34	0	110.51	120.49	2	1	1	0	0	0	0	1
789	1	0	0	0	0	61.3	0.77	65.15	2.35	0.61	0.01	0.45	3.94	129	98	3.0519	127.2727	0.5844	1.2772	0.0311	1.3734	134.5909	299.0909	134.5909	4.77	140.5	152	43.2	3	58.44	1.59	1.5	2.23	10.9	11.6	1	74	17.84	1	93.49	116.32	2	1.5	0	1	0	1	0	1
790	0	0	0	0	1	60.5	1.89	69.95	2.13	0.09	0.04	0.36	4.38	133	180	1.127	95.2381	0.1905	0.895	0.0063	0.4057	73.0286	202.8571	73.0286	5.03	162.2	362	51	3	53.91	0.47	2.11	3.31	11.1	35.4	0	67	25.96	0	110.07	82.04	2	1.6	1	1	1	0	0	1
791	0	0	0	0	1	62.1	1.28	68.5	2.01	0.24	0.02	0.39	5.05	156	234	1.5703	182.8125	0.3047	1.0415	0.0067	0.6124	143.3067	367.4531	143.3067	4.69	193	205	50.8	4	31.37	1.2	2.48	4.11	10.1	22.9	1	51	25.5	0	101.92	95.79	2	0.7	1	1	1	0	0	0
792	1	0	0	0	1	56.4	1.91	65.95	2.34	0.02	0.01	0.37	3.53	112	199	1.2251	104.1885	0.1937	1.013	0.0062	0.4533	90.2064	243.801	90.2064	5.21	151.1	202	52.3	3	41.96	1.97	2.32	2.32	10.72	19.45	0	66	27.53	0	95.04	127.38	2	1.6	1	0	1	0	0	1
793	0	1	0	0	2	62.1	1.38	69	2.38	0.23	0.05	0.33	4.2	129	200	1.7246	144.9275	0.2391	1.196	0.0086	0.5691	113.8261	344.9275	113.8261	4.97	123.5	234	47.8	4	41.96	1.97	2.32	2.32	10.72	19.45	1	64	18.89	0	87.08	103.87	2	1.5	1	1	1	0	0	1
794	0	1	0	0	3	52.3	2.6	65.3	3.92	0.11	0.02	0.53	4.73	130	293	1.5077	112.6923	0.2038	1.2025	0.0051	0.7991	234.1295	441.7538	234.1295	4.49	222.2	193	58.8	7	45.34	0.99	2.95	0.99	8.7	16.6	0	61	24.01	0	105.32	136.72	2	0.6	1	0	0	0	0	1
795	0	0	0	0	1	59.6	1.41	66.65	1.49	0.06	0.02	0.24	3.71	116	230	1.0567	163.1206	0.1702	0.8613	0.0046	0.2536	58.3319	243.0496	58.3319	4.93	150	146	45	3	41.96	1.97	2.32	2.32	10.72	19.45	0	44	20.32	0	99.41	94.22	2	0.7	1	0	0	0	0	1
796	0	0	0	0	2	60.1	2.02	70.2	3.86	0.02	0.02	0.34	4.92	153	339	1.9109	167.8218	0.1683	1.6083	0.0056	0.6497	220.2493	647.7921	220.2493	5.07	169.9	222	56.5	6	41.96	1.97	2.32	2.32	10.72	19.45	1	46	28.63	0	88.93	101.96	2	1	1	0	0	0	0	1
797	0	0	1	0	2	60.4	1.53	68.05	3.56	0.06	0.02	0.45	3.86	119	298	2.3268	194.7712	0.2941	1.7282	0.0078	1.0471	312.0235	693.3856	312.0235	5.89	170.8	189	50.4	3	39.79	0.58	2.04	3.95	24.6	19	0	54	22.55	0	101.08	129.82	2	1.8	1	0	0	0	0	1
798	0	0	0	0	0	63.1	2.44	75.3	3.17	0.1	0.05	0.43	4.45	148	228	1.2992	93.4426	0.1762	1.0497	0.0057	0.5586	127.3716	296.2131	127.3716	4.89	153.2	193	49.6	5	46.41	1.58	2.53	1.73	6.68	28.1	1	49	26.03	1	96.2	99.37	1	0.8	1	0	0	0	0	1
799	1	0	0	0	3	58.9	3.44	76.1	3.29	0.06	0.07	0.67	4.72	145	258	0.9564	75	0.1948	0.7759	0.0037	0.6408	165.3225	246.75	165.3225	4.37	136.8	160	52.4	4	56.73	0.63	2.92	3.6	8.37	18.6	1	53	27.1	1	109.31	127.59	2	1.4	1	1	1	0	0	1
800	0	0	0	0	3	63	1.78	71.9	3.66	0.03	0.04	0.33	3.85	123	242	2.0562	135.9551	0.1854	1.6789	0.0085	0.6785	164.2065	497.5955	164.2065	4.55	153	203	46.2	4	51.51	1.06	0.98	4.2	13.9	19.5	0	39	20.42	0	83	83.57	1	1	1	0	1	0	0	1
801	1	0	0	0	0	57.5	1.29	63.95	2.67	0.05	0.03	0.42	3.68	116	244	2.0698	189.1473	0.3256	1.4916	0.0085	0.8693	212.1098	505.0233	212.1098	4.96	184.9	196	51.7	5	38.85	0.54	0.93	3.44	12.1	18	0	62	23.64	0	108.57	66.93	2	2	1	1	1	0	0	1
802	0	0	0	0	2	61	1.76	69.8	1.21	0.01	0.04	0.33	4.56	133	253	0.6875	143.75	0.1875	0.5654	0.0027	0.2269	57.3994	173.9375	57.3994	4.87	177.3	218	52	5	53.99	0.82	1.68	4.36	6.82	17.7	0	54	27.39	0	120.11	133.07	2	1.8	1	0	0	0	0	0
803	1	1	0	0	0	58.5	1.43	65.65	3.82	0.14	0.03	0.43	4.19	126	257	2.6713	179.7203	0.3007	1.8818	0.0104	1.1487	295.2085	686.5315	295.2085	10.24	156.2	189	51.1	6	36.45	0.57	1.41	2.66	5.92	19.5	0	55	37.66	0	87.29	94.3	2	0.8	0	0	0	0	0	0
804	0	1	0	0	3	57.3	1.29	63.75	3.07	0.03	0.02	0.31	3.82	124	309	2.3798	239.5349	0.2403	1.8606	0.0077	0.7378	227.9653	735.3721	227.9653	4.78	179.4	204	58.3	4	47.8	0.85	1.42	2.13	5.41	16.7	0	70	20.61	0	115.99	107.63	2	1.5	1	1	1	0	0	1
805	0	0	0	0	0	57.2	2.61	70.25	2.71	0.36	0.07	0.39	4.36	130	273	1.0383	104.5977	0.1494	0.7901	0.0038	0.4049	110.5493	283.4598	110.5493	4.43	148.5	254	44.9	3	42.57	2.04	0.98	4.75	11.1	22.9	0	26	25.32	0	97.87	106.17	1	0.8	1	0	0	0	0	1
806	0	0	0	0	0	60.3	1.46	67.6	2.23	0.03	0.03	0.31	4.08	128	190	1.5274	130.137	0.2123	1.2186	0.008	0.4735	89.9637	290.2055	89.9637	4.2	180	225	50.3	3	49.24	1.63	1.97	1.1	5.08	15.4	0	56	22.31	0	123.73	120.02	2	0.8	1	0	1	0	0	1
808	1	0	0	0	0	62.7	2.43	74.85	4.3	0.2	0.03	0.64	4.55	135	233	1.7695	95.8848	0.2634	1.303	0.0076	1.1325	263.8749	412.3045	263.8749	4.96	145.2	204	61.1	5	40.61	0.85	2.18	4.67	7.24	19.9	1	59	24.3	1	99.44	108.85	2	1.6	1	1	1	0	0	1
809	1	1	0	0	1	48	1.72	56.6	3.02	0.38	0.06	0.53	3.73	117	315	1.7558	183.1395	0.3081	1.1227	0.0056	0.9306	293.1331	553.0814	293.1331	4.71	191.3	267	74.6	12	57.11	0.97	1.75	3.9	11.8	70.1	1	63	21.08	1	83.43	73.1	3	1.7	1	1	0	0	0	0
810	0	0	0	0	1	62.4	1.47	69.75	3.29	0.11	0.02	0.38	4.89	159	214	2.2381	145.5782	0.2585	1.6616	0.0105	0.8505	182.0019	478.9524	182.0019	5.23	237.7	185	48.1	5	59.27	0.93	1.9	2.94	7.39	23.9	1	62	23.88	0	95.93	125.41	2	1	1	1	1	1	0	1
811	1	0	0	0	3	38.4	2.51	50.95	1.79	0.05	0.03	0.35	4.15	132	217	0.7131	86.4542	0.1394	0.6088	0.0033	0.2496	54.1635	154.753	54.1635	4.66	160.3	190	48.6	5	41.96	1.97	2.32	2.32	10.72	19.45	0	66	25.45	0	125.02	132.21	2	1.9	1	1	1	1	0	1
812	0	0	0	0	3	61.2	2.33	72.85	3.69	0.09	0.03	0.34	4.96	136	340	1.5837	145.9227	0.1459	1.3226	0.0047	0.5385	183.0747	538.4549	183.0747	4.42	174.5	234	53	5	41.96	1.97	2.32	2.32	10.72	19.45	0	31	24.97	0	100.4	11.7	1	0.7	1	0	0	0	0	0
813	0	0	0	0	0	58.7	2.35	70.45	15.39	0.01	0.04	0.88	4.49	143	258	6.5489	109.7872	0.3745	4.6921	0.0254	5.7631	1486.8705	1689.6255	1486.8705	4.9	183.7	211	55.6	4	31.65	0.93	1.53	0.81	9.6	29	0	48	23.8	0	129.66	91.39	1	1.5	1	1	1	0	0	1
814	0	0	0	0	2	65.4	1.51	72.95	3.73	0.02	0.02	0.22	4.67	141	294	2.4702	194.702	0.1457	2.1073	0.0084	0.5434	159.7725	726.2384	159.7725	5.53	218.2	261	57.5	4	51.08	0.89	2.16	1.65	5.56	25.5	0	47	23.12	0	96.93	91.03	2	0.6	1	1	0	0	0	0
815	0	0	0	0	1	58.1	1.65	66.35	2.28	0.22	0.02	0.38	4.88	142	296	1.3818	179.3939	0.2303	1.0044	0.0047	0.5251	155.4269	409.0182	155.4269	5.32	201	201	46.7	4	37.21	1.46	0.97	1.7	10.5	19.7	0	43	27.73	0	119.52	150.82	2	1.8	1	0	0	0	0	1
816	1	0	0	0	1	61.1	0.98	66	1.85	0.14	0.05	0.31	4.78	149	190	1.8878	193.8776	0.3163	1.25	0.0099	0.5852	111.1888	358.6735	111.1888	5.24	131.2	186	39.3	3	42.88	0.86	1.89	3.42	6	9.28	1	76	24.38	1	110.28	104.23	3	2	0	0	1	0	0	1
817	1	0	0	0	1	59.7	2.18	70.6	1.92	0.04	0.02	0.28	4.24	128	224	0.8807	102.7523	0.1284	0.7619	0.0039	0.2466	55.2396	197.2844	55.2396	5.39	248.8	224	50.1	5	33.43	1	1.97	2.36	38	16	0	52	26.49	0	150.21	102.61	2	1.3	1	0	1	0	0	1
818	0	1	1	0	3	53.7	1.27	60.05	3.97	0.11	0.03	0.41	4.28	133	237	3.126	186.6142	0.3228	2.1813	0.0132	1.2817	303.7519	740.8583	303.7519	8.72	201.9	212	59.8	29	33.92	0.51	2.7	0.96	8.38	18	0	68	32.46	0	112.08	84.94	2	0.9	1	1	1	0	0	0
819	1	1	0	0	2	56.6	1.65	64.85	2.83	0.13	0.02	0.25	3.9	119	169	1.7152	102.4242	0.1515	1.3805	0.0101	0.4288	72.4652	289.8606	72.4652	4.52	196	187	63.7	4	41.96	1.97	2.32	2.32	10.72	19.45	0	56	23.81	0	101.75	85.29	2	2	1	0	1	0	0	1
820	1	0	0	0	3	64	3.42	81.1	2.75	0.21	0.04	0.48	4.94	144	195	0.8041	57.0175	0.1404	0.6627	0.0041	0.386	75.2632	156.7982	75.2632	7.23	157.2	186	54.4	5	21.02	1.57	1.64	4.69	7.62	31.9	1	50	26.84	1	85.39	86.4	2	1	0	0	0	0	0	1
821	1	0	0	0	0	55	2.13	65.65	4.86	0.06	0.03	0.49	4.47	127	253	2.2817	118.7793	0.23	1.7934	0.009	1.118	282.8611	577.2676	282.8611	5.93	171.9	180	60.7	3	37.08	0.45	1.85	0.96	15.9	20.3	0	66	24.77	0	111.08	137.72	1	1.8	0	1	1	0	0	1
822	0	0	0	0	3	60.3	2.57	73.15	4.52	0.08	0.05	0.41	4.44	132	359	1.7588	139.6887	0.1595	1.4534	0.0049	0.7211	258.8711	631.393	258.8711	4.62	216.2	181	47.5	3	66.71	0.98	2.3	0.97	14.6	18	0	49	23.53	0	113.6	96.97	1	0.7	1	0	0	0	0	0
823	1	1	0	0	0	62.7	1.91	72.25	3.26	0.06	0.04	0.42	4.99	151	268	1.7068	140.3141	0.2199	1.3416	0.0064	0.7169	192.1181	457.4241	192.1181	4.85	173.4	195.89	54.03	4.25	49.65	1.25	3.04	0.8	5.33	23.5	1	45	23.03	1	103.93	112.93	2	1.3	1	0	1	0	0	1
824	0	0	0	0	3	53.3	2.48	65.7	5.18	0.77	0.12	0.67	4.27	134	379	2.0887	152.8226	0.2702	1.2822	0.0055	1.3994	530.386	791.621	530.386	4.92	173.4	195.89	54.03	4.25	53.5	0.68	1.69	1.52	13.4	18.7	0	47	21.49	0	118.03	91.97	1	0.6	1	0	1	0	0	1
825	1	1	0	0	1	59.09	1.73	67.74	7.59	0	0.01	0.67	3.3	112	134	4.3873	77.4566	0.3873	3.1494	0.0327	2.9395	393.8903	587.896	393.8903	5.58	173.4	244	54.03	4.25	41.96	1.97	1.51	3.31	10.72	19.8	1	64	19.83	1	97.45	82.18	2	1.5	1	1	1	1	0	1
826	1	0	0	0	2	58	2.27	69.35	3.35	0.08	0.02	0.33	4.51	125	327	1.4758	144.0529	0.1454	1.2407	0.0045	0.487	159.2504	482.5771	159.2504	6	180.5	146	64.4	7	41.96	1.97	2.32	2.32	10.72	19.45	0	59	22.21	0	60.61	86.61	2	1.5	0	0	1	0	0	1
827	0	0	0	0	1	59.1	1.77	67.95	2.96	0.09	0.03	0.63	3.68	124	168	1.6723	94.9153	0.3559	1.1746	0.01	1.0536	176.998	280.9492	176.998	4.93	173.4	294	54.03	4.25	46.95	1.97	1.28	2.34	10.72	14.1	1	63	28.04	1	96.92	113.09	2	1.4	0	1	1	1	0	1
828	0	1	0	0	1	56.4	2.48	68.8	3.09	0.11	0.05	0.51	4.06	118	394	1.246	158.871	0.2056	0.981	0.0032	0.6354	250.3648	490.9113	250.3648	4.74	194.9	225	63.7	5	49.35	0.66	1.37	1.67	12	24.6	0	58	23.63	0	99.84	85.14	2	0.6	1	0	1	0	0	1
829	1	0	0	0	0	60.4	2.11	70.95	2.27	0.12	0.03	5.05	5.05	149	211	1.0758	100	2.3934	0.3105	0.0051	5.4329	1146.35	227	1146.35	5.28	188.3	219	48.6	5	48.34	1.27	2.84	2.27	5.11	17	0	51	21.79	0	112.6	115.1	2	1.3	1	1	1	0	0	1
830	1	0	0	0	2	59.2	2.13	69.85	3.22	0.12	0.02	0.41	5.65	162	230	1.5117	107.9812	0.1925	1.2015	0.0066	0.6198	142.5568	347.6995	142.5568	5	147.9	244	42.7	6	42.83	1.73	2.27	3.41	11.7	44.1	1	67	22.84	1	89	88.15	2	1.5	1	1	1	0	0	1
831	0	1	0	0	0	56.6	1.38	63.5	2.48	0.03	0.02	0.31	4.21	122	171	1.7971	123.913	0.2246	1.4253	0.0105	0.5571	95.2643	307.3043	95.2643	4.41	174.7	236	48.5	3	45.77	0.79	1.65	1.54	9.85	27.8	0	55	21.48	0	138.05	119.42	2	0.8	1	0	0	0	0	0
832	1	0	0	0	1	62.4	1.5	69.9	1.65	0.11	0.03	0.37	3.96	125	217	1.1	144.6667	0.2467	0.8209	0.0051	0.407	88.319	238.7	88.319	5.49	160.5	191	46.1	2	46.13	0.85	3.52	3.39	10.8	22.3	1	60	23.59	1	88.34	88.63	2	1.5	1	1	1	0	0	1
833	1	1	0	0	0	58.4	1.28	64.8	2.49	0.05	0.04	0.37	4.33	128	173	1.9453	135.1563	0.2891	1.431	0.0112	0.7198	124.5195	336.5391	124.5195	5.55	166.2	190	52.3	4	126.6	1.4	3	2.35	9.28	22.4	0	75	25.2	0	110.48	120.67	2	1.2	1	0	1	0	0	1
834	0	0	0	0	0	58.5	2.06	68.8	2.9	0.13	0.02	0.32	3.92	124	234	1.4078	113.5922	0.1553	1.1462	0.006	0.4505	105.4136	329.4175	105.4136	4.76	161.7	183	50.2	4	28.08	1.12	2.96	1.5	18.5	13	0	42	24.78	0	119.58	132.91	2	0.6	1	1	1	0	0	0
835	0	1	0	0	0	55.6	1.12	61.2	1.93	0.12	0.01	0.43	4.15	138	189	1.7232	168.75	0.3839	1.1488	0.0091	0.741	140.0456	325.6875	140.0456	4.86	178.1	187	55.7	4	38.79	1.75	3.81	3.36	7.05	11.4	1	78	24.45	1	109.11	83.49	2	1.8	1	1	1	0	0	1
836	1	0	0	0	0	62.2	1.14	67.9	2.33	0.06	0.01	0.23	4.06	134	145	2.0439	127.193	0.2018	1.6181	0.0141	0.4701	68.1627	296.3596	68.1627	5.21	149.6	199	41.1	3	38.81	1.02	1.28	2.03	5.66	15.4	0	58	28.96	0	133.33	125.06	2	0.8	1	0	0	0	0	1
837	1	1	0	0	3	56	1.64	64.2	4.46	0.26	0.06	0.68	4.74	153	221	2.7195	134.7561	0.4146	1.6894	0.0123	1.8493	408.6883	601.0122	408.6883	5.11	188.6	149	51.9	5	41.96	1.97	2.32	2.32	10.72	19.45	1	70	25.8	1	87.22	98.28	2	1	1	0	1	0	0	1
838	0	0	0	0	3	58.5	2.53	71.15	2.57	0.07	0.02	0.38	4.66	132	285	1.0158	112.6482	0.1502	0.8567	0.0036	0.386	110.0123	289.5059	110.0123	4.53	186.3	146	54.9	4	45.92	1.19	1.21	2.18	13.3	16.5	0	40	24.13	0	115.87	98.42	2	0.6	1	0	1	0	0	1
839	1	0	0	0	0	58.3	1.99	68.25	2.17	0.04	0.02	0.31	4.51	136	258	1.0905	129.6482	0.1558	0.9195	0.0042	0.338	87.2144	281.3367	87.2144	4.57	175.9	131	47	4	59.71	0.4	1.93	1.33	7.6	22.9	0	70	23.17	0	109.53	71.05	2	2	1	1	1	0	0	1
840	0	1	0	0	3	62.5	1.24	68.7	2.97	0.12	0.03	0.37	4.29	129	141	2.3952	113.7097	0.2984	1.6875	0.017	0.8862	124.9556	337.7177	124.9556	5.21	225.3	194	48.5	4	41.96	1.97	2.32	2.32	10.72	19.45	0	59	23.73	0	124.5	105	2	0.5	1	1	0	0	0	1
841	1	0	0	0	1	57.9	1.74	66.6	2.58	0.14	0.04	0.37	4.6	137	230	1.4828	132.1839	0.2126	1.1266	0.0064	0.5486	126.1828	341.0345	126.1828	4.86	179.5	168	44.4	4	42.56	2.11	3.15	4.19	9.51	23.2	1	79	28.96	0	72.07	59.74	2	1	1	0	1	1	0	1
842	1	0	0	0	1	54.6	1.37	61.45	2.59	0.08	0.02	0.29	4.26	120	179	1.8905	130.6569	0.2117	1.4716	0.0106	0.5482	98.1364	338.4015	98.1364	4.36	210.4	217	56.9	3	66.22	0.98	2.73	3.49	6.52	13.1	1	60	20.96	0	97.51	79.42	2	1.6	1	1	1	0	0	1
843	0	0	0	0	0	57.6	1.73	66.25	2.75	0.04	0.01	0.34	4.19	128	184	1.5896	106.3584	0.1965	1.2972	0.0086	0.5405	99.4451	292.4855	99.4451	4.83	218.3	247	47.7	3	55.1	0.84	2.88	1.38	8.83	17.1	0	56	22.41	0	113.17	110.93	2	1.2	1	0	1	0	0	0
844	0	0	0	0	0	60.4	1.43	67.55	4.1	0.18	0.04	0.5	4.69	144	196	2.8671	137.0629	0.3497	1.907	0.0146	1.4336	280.979	561.958	280.979	5.33	159.6	191	48.7	4	46.8	1.06	1.98	2.36	6.77	20.1	1	63	23.74	1	63	59.56	2	1.2	1	0	0	0	0	1
845	0	0	0	0	2	62.1	2.26	73.4	2.91	0.41	0.02	0.52	4.37	125	247	1.2876	109.292	0.2301	0.9065	0.0052	0.6696	165.3807	318.0398	165.3807	4.98	168.4	144	47.1	3	32.3	0.99	1.68	0.84	11.5	10.8	0	38	20.83	0	86.44	80.01	2	0.8	0	0	0	0	0	1
846	0	1	0	0	3	57.6	1.15	63.35	3.44	0.25	0.04	0.5	4.59	143	224	2.9913	194.7826	0.4348	1.7732	0.0134	1.4957	335.0261	670.0522	335.0261	4.63	150	195	55.1	4	104.3	1.47	2.71	3.16	9.25	21.8	1	74	25.82	0	95.78	89.36	2	1.5	1	0	0	0	0	1
847	1	0	0	0	2	66.2	2.49	78.65	4.28	0.08	0.07	0.55	4.82	148	197	1.7189	79.1165	0.2209	1.3417	0.0087	0.9454	186.2402	338.6185	186.2402	5.87	148.3	191	46.5	5	48.7	1.41	1.99	1.75	3.72	15.8	1	40	28.24	0	76.91	85.26	2	2	1	0	1	0	0	1
848	1	0	0	0	2	49	1.73	57.65	4.05	0.14	0.06	0.44	4.63	148	226	2.341	130.6358	0.2543	1.7089	0.0104	1.0301	232.7931	529.0751	232.7931	5.04	241.1	279	69.5	8	58.57	2.27	3.65	2.33	10.8	19.9	1	70	23.23	1	143.85	110.43	3	1.5	1	1	1	0	0	1
849	0	0	0	0	0	52.9	2.43	65.05	3.86	0.11	0.04	0.52	4.75	133	258	1.5885	106.1728	0.214	1.2452	0.0062	0.826	213.1101	409.8272	213.1101	5.71	211	137	66.8	4	35.2	1.22	1.45	2.38	21.7	12.6	0	33	29.55	0	101.05	107.95	1	0.7	1	0	0	0	0	1
850	1	1	0	0	3	59.8	2.03	69.95	3.88	0.19	0.03	0.58	4.9	150	195	1.9113	96.0591	0.2857	1.371	0.0098	1.1086	216.1714	372.7094	216.1714	6.9	189.8	236	48.5	4	41.96	1.97	2.32	2.32	10.72	19.45	1	54	29.76	0	101.4	112.6	2	1.2	1	0	0	0	0	1
852	0	0	0	0	1	60	1.2	66	2.45	0.05	0.04	0.3	5.05	105	314	2.0417	261.6667	0.25	1.5409	0.0065	0.6125	192.325	641.0833	192.325	4.86	158.3	181	51.3	5	47.05	1.24	2.04	1.24	12.5	17	0	51	22.77	0	98.91	87.54	2	0.5	1	0	1	0	0	1
853	0	0	0	0	3	58.7	1.76	67.5	3.07	0.04	0.02	0.52	5.09	168	163	1.7443	92.6136	0.2955	1.312	0.0107	0.907	147.8484	284.3239	147.8484	4.8	163.2	210	43.5	4	40.32	1.14	2.79	3.16	5.72	33	1	44	26.33	0	95.56	107.35	1	1.5	1	1	1	0	0	1
854	1	0	0	0	2	61.1	2.44	73.3	2.65	0.05	0.03	0.49	4.22	137	112	1.0861	45.9016	0.2008	0.8804	0.0097	0.5322	59.6033	121.6393	59.6033	5.78	144.9	269	46.6	3	55.26	1.64	1.95	3.23	9.75	21.1	1	67	27.06	0	97.89	81.37	2	1.8	0	1	0	0	0	1
856	0	0	0	0	2	58.7	1.48	66.1	3.14	0.09	0.02	0.38	4.12	81	332	2.1216	224.3243	0.2568	1.5939	0.0064	0.8062	267.6638	704.3784	267.6638	3.79	224.7	159	45.5	4	30.18	1.63	1.41	0.95	15.6	21	0	33	27.18	0	106.31	102.37	1	0.8	1	0	0	0	0	1
857	0	0	0	0	1	61.1	1.72	69.7	2.37	0.08	0.02	0.38	4.59	136	271	1.3779	157.5581	0.2209	1.0773	0.0051	0.5236	141.8969	373.4128	141.8969	4.73	114.7	276	51.5	4	53.52	2.33	1.42	1.94	7.56	27.8	0	55	22.03	0	111.69	124.78	2	0.5	1	0	0	0	0	1
858	1	0	0	0	1	63.9	2.35	75.65	4.18	0.17	0.03	0.59	5.23	161	226	1.7787	96.1702	0.2511	1.3312	0.0079	1.0494	237.175	401.9915	237.175	5.21	188.1	203	53.4	5	48.28	1.29	1.08	1.88	7.2	28	1	37	26.58	0	85.87	79.34	2	1.6	1	0	1	0	0	1
859	1	0	0	0	2	59.4	1.65	67.65	3.98	0.1	0.04	0.55	4.86	129	297	2.4121	180	0.3333	1.7009	0.0081	1.3267	394.02	716.4	394.02	4.82	193.8	213	54.2	4	42.49	1.33	1.88	3.17	17.2	12.9	0	44	23.19	0	81.55	63.71	2	2	1	1	1	1	0	1
860	1	0	0	0	3	53.1	1.51	60.65	2.03	0.14	0.21	0.03	4.31	129	241	1.3444	159.6026	0.0199	1.0741	0.0056	0.0403	9.7198	323.9934	9.7198	4.26	239.4	277	65.5	7	29.87	1.14	2.19	1.35	12.8	21.8	0	58	23.61	0	116.69	104.89	2	2	0	0	1	0	0	1
862	1	0	0	0	3	59.3	1.51	66.85	1.94	0.1	0.02	0.3	4.19	135	199	1.2848	131.7881	0.1987	1.0052	0.0065	0.3854	76.7007	255.6689	76.7007	5.02	142.1	141	45.8	4	47.29	1.93	2.95	1.83	5.61	11.7	1	54	24.09	1	94.38	114.26	2	1.8	0	1	1	0	0	1
863	0	1	0	0	3	60.2	2.02	70.3	3.16	0.04	0.02	0.39	4.45	132	261	1.5644	129.2079	0.1931	1.2794	0.006	0.6101	159.2358	408.297	159.2358	4.97	181	249	54.2	4	39.86	1	3.04	2.43	3.59	16.4	0	63	25.91	0	99.7	91.56	2	0.6	1	0	1	0	0	1
864	0	0	0	0	0	58.8	1.4	65.8	2.86	0.2	0.02	0.29	4.33	139	161	2.0429	115	0.2071	1.4974	0.0127	0.5924	95.381	328.9	95.381	4.24	169	166	49.6	3	33.5	1.11	2.14	3.16	12.7	19	0	33	16.75	0	90.77	83.82	2	1	1	0	0	0	0	1
865	1	0	1	0	3	62	4.37	83.85	5.57	0.26	0.07	0.67	5	148	362	1.2746	82.8375	0.1533	1.0372	0.0035	0.854	309.1414	461.405	309.1414	9.6	145.1	191	48.6	4	41	0.64	2.44	2.89	6.56	15.1	0	59	24.8	0	111.95	85.91	2	1.5	1	1	0	0	0	1
867	0	1	0	0	3	56.7	2.18	67.6	5.02	0.12	0.02	0.49	5.47	160	303	2.3028	138.9908	0.2248	1.7865	0.0076	1.1283	341.8896	697.7339	341.8896	4.74	228.4	231	61.1	5	41.96	1.97	2.32	2.32	10.72	19.45	1	38	34.91	0	90.33	100.21	2	0.8	1	0	0	0	0	1
868	0	0	0	0	2	55.7	1.6	63.7	2.31	0.25	0.01	0.56	4.17	130	142	1.4438	88.75	0.35	0.9545	0.0102	0.8085	114.807	205.0125	114.807	5.08	195	191	47.9	6	48.62	1.28	3.76	2.18	12.1	11.9	1	59	26.48	1	77.88	103.83	2	2	1	1	1	1	0	0
869	1	0	0	0	2	59.7	1.36	66.5	3.22	0.02	0.02	0.26	4.33	136	269	2.3676	197.7941	0.1912	1.9398	0.0088	0.6156	165.5932	636.8971	165.5932	5.28	206.8	192	60.1	3	30.6	0.35	1.03	0.98	6.51	17.8	0	45	22.91	0	94.61	109.94	2	1.7	1	1	0	0	0	1
870	1	0	0	0	1	55.9	1.9	65.4	3.66	0.38	0.04	0.49	4.47	143	235	1.9263	123.6842	0.2579	1.3025	0.0082	0.9439	221.8153	452.6842	221.8153	4.63	207.5	209	56.6	3	51.2	1.93	1.53	3.18	15.3	16.1	1	70	22.28	1	110.33	129.6	2	1.5	1	1	1	0	0	1
871	0	0	0	0	2	63.1	1.92	72.7	2.92	0.13	0.02	0.35	5.1	158	257	1.5208	133.8542	0.1823	1.2066	0.0059	0.5323	136.799	390.8542	136.799	5.6	127.7	168	54.6	5	39.4	1.06	1.76	2.55	7.78	18	1	48	27.67	1	115.28	95.25	2	1.5	1	0	0	0	0	1
872	0	0	0	0	2	58.8	2.65	72.05	2.68	0.23	0.04	0.3	4.31	135	229	1.0113	86.4151	0.1132	0.8323	0.0044	0.3034	69.4777	231.5925	69.4777	4.56	201.4	166	42.9	3	41.1	0.97	3.92	2.23	9.19	19.9	0	53	23.42	0	139.9	147.21	1	0.8	0	0	0	0	0	1
873	0	0	0	0	1	61.3	0.79	65.25	3.81	0.12	0.02	0.37	5.11	141	209	4.8228	264.557	0.4684	2.9308	0.0231	1.7844	372.9459	1007.962	372.9459	5.73	201.9	159	50.6	4	46.8	0.94	1.42	2.46	6.57	12.5	0	72	24.77	0	95.68	91.12	2	0.8	1	0	0	0	0	1
874	0	0	0	0	0	61.2	2.14	71.9	2.33	0.12	0.03	0.33	4.03	114	236	1.0888	110.2804	0.1542	0.8893	0.0046	0.3593	84.7946	256.9533	84.7946	4.75	151.4	169	44.7	3	56.5	1.32	1.71	0.48	13.6	16.8	0	36	22.68	0	98.24	96.56	2	0.7	1	0	0	0	0	0
875	0	0	0	0	3	56.2	1.08	61.6	3.18	0.1	0.03	0.38	3.97	126	238	2.9444	220.3704	0.3519	2	0.0124	1.1189	266.2956	700.7778	266.2956	4.78	177.3	215	47	3	45	0.93	1.54	0.98	20.6	37.7	0	53	24.39	0	108.19	118.14	2	1	1	0	0	0	0	0
876	1	1	0	0	3	59	2.4	71	2.88	0.38	0.03	0.37	4.29	137	250	1.2	104.1667	0.1542	0.9057	0.0048	0.444	111	300	111	4.3	190.2	246	56	3	108	2.11	3.89	6.82	10.4	12.5	1	49	25.65	0	105.29	103.15	2	1.4	1	1	1	0	0	1
877	0	0	0	0	3	57.4	2.08	67.8	3.64	0.17	0.06	0.56	4.41	133	271	1.75	130.2885	0.2692	1.2683	0.0065	0.98	265.58	474.25	265.58	4.08	164.3	219	56.8	5	103	1.47	2.2	2.16	13	17.9	0	44	22.07	0	100.36	105.42	2	0.9	1	0	1	0	0	1
878	1	1	0	0	0	55.4	1.52	63	2.8	0.14	0.02	0.47	4.09	121	243	1.8421	159.8684	0.3092	1.3023	0.0076	0.8658	210.3868	447.6316	210.3868	6.34	204.9	188	66.1	4	46.5	1.44	1.87	2.29	7.89	14.2	0	66	29.43	0	109.92	109.15	2	0.7	1	0	0	1	0	0
879	0	0	0	0	0	55	1.61	63.05	3.03	0.17	0.04	0.44	4.76	152	203	1.882	126.087	0.2733	1.3407	0.0093	0.8281	168.0991	382.0435	168.0991	4.42	191.6	197	48.7	3	61.9	1.26	2.8	1.67	5.57	18.5	1	52	28.91	0	100.22	125.67	2	0.8	1	0	1	0	0	0
880	0	0	0	0	2	61	1.01	66.05	1.41	0.14	0.02	0.24	4.01	115	145	1.396	143.5644	0.2376	1	0.0096	0.335	48.5822	202.4257	48.5822	4.39	191.1	169	49.8	3	25.1	0.52	1.76	0.8	31.1	13.6	0	36	20.83	0	99.85	105.25	1	0.7	1	0	1	0	0	1
881	0	0	0	0	1	57.8	1.23	63.95	5.79	0.04	0.01	0.65	4.08	110	243	4.7073	197.561	0.5285	3	0.0194	3.0598	743.5207	1143.878	743.5207	4.58	179.9	205	49.4	3	36.7	0.84	1	2.53	10.7	21	0	49	20.31	0	124.15	104.85	2	0.8	1	1	1	0	0	1
882	0	0	0	0	3	60.3	1.23	66.45	3.28	0.13	0.01	0.36	4.77	150	212	2.6667	172.3577	0.2927	1.896	0.0126	0.96	203.52	565.3333	203.52	5.4	136.6	229	44.2	3	46.7	1.24	5.32	2.26	8.47	34	1	59	25.97	1	133.31	116.53	2	1.1	1	0	0	0	0	0
883	0	0	0	0	1	60.2	3.07	75.55	2.77	0.1	0.04	0.54	5.14	160	185	0.9023	60.2606	0.1759	0.7387	0.0049	0.4872	90.1378	166.9218	90.1378	4.68	172.9	263	45.5	3	30.3	2.11	0.91	2.85	6.27	19.9	1	37	22.09	1	111.91	86.26	1	0.7	1	0	0	0	0	1
884	0	0	0	0	1	60.3	1.27	66.65	1.61	0.15	0.02	0.4	4.61	128	169	1.2677	133.0709	0.315	0.875	0.0075	0.5071	85.6976	214.2441	85.6976	4.52	162.8	216	55.3	13	31.6	0.53	1.71	3.66	8.58	21	0	59	23.99	0	136.38	118.94	2	0.7	1	0	1	0	0	0
885	0	1	0	0	0	59.9	2.01	69.95	3.57	0.17	0.06	0.47	4.91	159	212	1.7761	105.4726	0.2338	1.3173	0.0084	0.8348	176.9725	376.5373	176.9725	5.71	136.6	208	47.1	4	51.6	1.36	2.59	4.73	6.59	27.6	1	63	25.31	0	113.54	119.25	2	1	1	0	1	0	0	1
886	1	0	0	0	1	59.2	2.26	70.5	2.88	0.14	0.03	0.43	4.84	145	234	1.2743	103.5398	0.1903	1.007	0.0054	0.548	128.2237	298.1947	128.2237	4.75	196	244	52	5	38	2.08	3.87	3.59	5.63	25.7	0	51	26.05	0	101.76	91.44	2	1.2	0	1	0	0	0	1
887	0	0	1	0	3	56.7	2.9	71.2	3.46	0.06	0.02	0.38	4.75	144	238	1.1931	82.069	0.131	1.0298	0.005	0.4534	107.9043	283.9586	107.9043	8.91	184.6	198	51.1	3	55.7	0.42	3.27	2.61	10.5	24.9	0	63	23.7	0	116.33	108.55	2	1.6	1	1	0	0	0	1
888	0	0	1	0	1	51.2	2.5	63.7	4.42	0.04	0.03	0.36	4.01	133	173	1.768	69.2	0.144	1.5085	0.0102	0.6365	110.111	305.864	110.111	7.5	150	163	45.5	3	48.9	0.77	2.93	2.12	4.4	13.4	0	67	24.88	0	129.37	125.84	2	1	1	0	0	0	0	0
889	0	0	0	0	1	56.7	2.11	67.25	3.63	0.05	0.03	0.45	5.01	148	229	1.7204	108.5308	0.2133	1.375	0.0075	0.7742	177.2851	393.9668	177.2851	4.73	172.6	228	51.3	4	33.5	0.96	2.55	1.51	4.67	19.8	1	40	23.51	0	98.35	100.36	2	0.6	1	0	1	0	0	1
890	1	0	0	0	1	64	1.3	70.5	1.66	0.08	0.01	0.25	4.5	134	263	1.2769	202.3077	0.1923	1.0122	0.0049	0.3192	83.9577	335.8308	83.9577	4.11	200.1	186	55.5	5	36.22	0.7	1.72	1.73	6.85	16.5	0	50	21.93	0	116.25	1144.21	2	1.5	1	1	1	0	0	1
891	0	1	0	0	0	64.1	2.09	74.55	3.24	0.05	0.02	0.38	4.91	151	179	1.5502	85.6459	0.1818	1.2756	0.0087	0.5891	105.4473	277.4928	105.4473	4.45	143.6	179	45	4	23.84	0.6	2.35	0.87	9.41	20.6	1	51	25.39	0	89.55	105.16	2	1	1	0	1	0	0	0
892	1	0	0	0	3	63.8	3.45	81.05	3.04	0.09	0.03	0.51	4.94	157	183	0.8812	53.0435	0.1478	0.7451	0.0048	0.4494	82.2386	161.2522	82.2386	4.73	199	232	54.4	3	41.96	1.97	2.32	2.32	10.72	19.45	1	62	27.43	1	91.43	88.32	2	1.2	1	1	1	0	0	1
893	0	1	0	0	1	61.8	2.31	73.35	2.82	0.09	0.04	0.35	4.58	133	249	1.2208	107.7922	0.1515	1.0108	0.0049	0.4273	106.3909	303.974	106.3909	6.02	177.4	227	54.2	5	41.96	1.97	2.32	2.32	10.72	19.45	0	62	29.48	0	108	113.74	2	2	1	0	0	0	0	1
894	1	0	0	0	2	59.3	1.57	67.15	3	0.12	0.03	0.42	4.9	147	276	1.9108	175.7962	0.2675	1.4019	0.0069	0.8025	221.5032	527.3885	221.5032	4.63	207.1	211	63.7	5	45.46	0.3	3.14	1.68	12.3	24.8	0	52	24.67	0	107.37	84.66	1	1.4	1	1	0	0	0	1
895	1	0	0	0	2	56.7	1.77	65.55	3.05	0.13	0.06	0.49	4.81	128	302	1.7232	170.6215	0.2768	1.2449	0.0057	0.8444	254.9938	520.3955	254.9938	5.87	226.3	226.3	64.5	5	41.96	1.97	2.32	2.32	10.72	19.45	0	52	30.78	0	94.95	99.47	2	2	1	1	1	0	0	1
896	0	1	0	0	2	56.8	1.1	62.3	2.37	0.11	0.02	0.45	4.58	139	220	2.1545	200	0.4091	1.4107	0.0098	0.9695	213.3	474	213.3	5.53	217.4	156	70.1	5	56.67	1.3	2.86	2.81	6.1	17.3	1	60	30.27	1	89.97	90.48	2	1	1	1	1	0	0	1
898	1	1	0	0	3	60.9	1.89	70.35	3.17	0.12	0.03	0.3	5	144	343	1.6772	181.4815	0.1587	1.3547	0.0049	0.5032	172.5889	575.2963	172.5889	5.58	245.4	225	60.9	5	41.96	1.97	2.32	2.32	10.72	19.45	0	63	27.53	0	112.59	114.34	2	2	1	0	1	0	0	1
899	1	0	1	0	1	68.8	1.46	76.1	3.35	0.27	0.02	0.41	4.46	144	161	2.2945	110.274	0.2808	1.5509	0.0143	0.9408	151.4613	369.4178	151.4613	6.44	181.3	137	44	3	41.96	1.97	2.32	2.32	10.72	19.45	1	53	27.53	1	112.59	114.34	2	1.2	0	1	1	0	0	1
900	1	1	1	0	3	64.7	1.9	74.2	2.72	0.08	0.02	0.45	4.14	144	232	1.4316	122.1053	0.2368	1.1102	0.0062	0.6442	149.4568	332.1263	149.4568	7.23	138.6	216	50.8	4	34.06	0.8	2.34	3.85	10.5	17.7	1	53	26.49	1	114.32	155.96	3	1.3	1	0	1	1	0	1
901	1	0	0	0	0	61.3	1.99	71.25	4.12	0.17	0.05	0.61	5.05	158	262	2.0704	131.6583	0.3065	1.461	0.0079	1.2629	330.8836	542.4322	330.8836	4.98	259.3	182	59	6	25.43	1.2	2.24	2.5	10.2	19	1	44	24.34	1	85.65	84.86	2	1.2	1	1	1	0	0	1
903	1	0	0	0	3	61.5	3.33	78.15	1.86	0.03	0.03	0.41	4.42	140	181	0.5586	54.3544	0.1231	0.4895	0.0031	0.229	41.4506	101.0991	41.4506	5.01	206.3	205	59.5	3	51.18	0.4	2.89	1.77	8.81	14.4	0	67	24.42	0	111.21	115.7	2	1.2	1	0	0	0	0	1
904	1	0	0	0	0	59.9	1.32	66.5	3.14	0.03	0.04	0.38	4.18	131	223	2.3788	168.9394	0.2879	1.774	0.0107	0.9039	201.5785	530.4697	201.5785	5.75	199.6	217	70.6	5	40.37	0.8	3.5	0.62	2.96	12.2	0	68	23.53	0	88.16	97.03	2	1.2	0	0	1	0	0	1
905	1	0	0	0	1	58.6	0.84	62.8	15.84	0	0.01	0.82	4.36	122	227	18.8571	270.2381	0.9762	9.485	0.0831	15.4629	3510.0686	4280.5714	3510.0686	5.18	173.7	113	55	4	37.31	1	3.87	1.28	10.9	13.7	0	62	24.72	0	123.4	122.96	2	1.5	0	0	1	0	0	1
906	1	1	0	0	0	60.4	1.06	65.7	3.22	0.02	0.01	0.41	4.87	153	277	3.0377	261.3208	0.3868	2.1467	0.011	1.2455	344.9957	841.4528	344.9957	5.04	167.9	209	56.4	5	43.6	0.6	3.96	3.78	6.84	17.8	1	55	30.1	0	103.48	124.04	2	1.2	1	0	1	0	0	1
907	0	0	0	0	0	61.5	2.04	71.7	2.02	0.04	0.02	0.38	4.96	151	194	0.9902	95.098	0.1863	0.8145	0.0051	0.3763	72.9973	192.098	72.9973	5.46	197.9	170	53.4	4	41.96	1.97	2.32	2.32	10.72	19.45	0	60	23.42	0	112.95	103.9	2	0.9	1	0	1	0	0	1
909	0	0	0	0	1	57.3	2.39	69.25	2.45	0.04	0.03	0.61	4.17	128	312	1.0251	130.5439	0.2552	0.798	0.0033	0.6253	195.0979	319.8326	195.0979	4.51	181.3	171	59.2	3	31.22	1.4	2.68	2.28	17.5	16.2	0	18	20.86	0	104.83	53.56	1	2	0	0	0	0	0	0
910	1	0	0	0	0	62.5	1.14	68.2	2.45	0.04	0.03	0.61	4.17	128	312	2.1491	273.6842	0.5351	1.3462	0.0069	1.311	409.0211	670.5263	409.0211	4.51	181.3	171	59.2	3	31.22	1.44	2.68	2.28	17.5	16.2	0	66	21.83	0	96.63	95.96	2	1.5	1	1	1	0	0	1
911	0	0	0	0	0	65.5	1.9	75	2.57	0.03	0.02	0.36	4.04	127	214	1.3526	112.6316	0.1895	1.1126	0.0063	0.4869	104.2067	289.4632	104.2067	4.89	153.5	194	49.3	4	21.6	1	1.68	1.37	13.7	14.7	0	57	26.04	0	122.97	125.36	2	1	0	0	0	0	0	0
912	1	1	0	0	3	45.4	1.01	50.45	5.74	0.02	0.02	0.42	4.88	146	168	5.6832	166.3366	0.4158	3.9048	0.0338	2.3869	401.0044	954.7723	401.0044	4.96	173.4	195.89	54.03	4.25	41.96	1.97	2.32	2.32	10.72	19.45	0	53	23.03	0	112.84	116.46	2	1.2	1	1	0	0	0	1
913	0	0	0	0	3	63.7	2.16	74.5	4.47	0.15	0.04	0.45	5.69	173	246	2.0694	113.8889	0.2083	1.5964	0.0084	0.9313	229.0875	509.0833	229.0875	5.48	214.8	194	52.1	4	41.96	1.97	2.32	2.32	10.72	19.45	1	52	25.91	1	115.59	135.64	2	1.5	1	1	0	1	0	0
914	0	0	0	0	3	66.1	1.58	74	2.94	0.15	0.04	0.6	4.13	130	244	1.8608	154.4304	0.3797	1.2405	0.0076	1.1165	272.4152	454.0253	272.4152	6.58	149.4	157	50	4	41.96	1.97	2.32	2.32	10.72	19.45	1	54	26.18	1	120.04	128.91	2	1.3	1	0	1	0	0	1
915	0	1	0	0	1	58.5	2.04	68.7	3.09	0.06	0.02	0.46	4.44	137	196	1.5147	96.0784	0.2255	1.1977	0.0077	0.6968	136.5659	296.8824	136.5659	5.21	194.9	146	66.7	5	41.96	1.97	2.32	2.32	10.72	19.45	0	63	29.09	1	115.88	92.3	2	1.5	1	1	0	0	0	1
916	1	1	0	0	1	55.6	3.69	74.05	3.18	0.09	0.04	0.43	3.5	109	301	0.8618	81.5718	0.1165	0.7482	0.0029	0.3706	111.5413	259.3984	111.5413	4.5	149.6	175	59.3	3	41.96	1.97	2.32	2.32	10.72	19.45	0	61	26.48	0	108.03	106.12	2	1.8	1	1	1	1	0	1
917	0	0	0	0	3	56	1.68	64.4	3.28	0.22	0.08	0.52	4.31	129	241	1.9524	143.4524	0.3095	1.312	0.0081	1.0152	244.6724	470.5238	244.6724	5.03	202.8	160	58.9	5	52.26	0.7	0.91	0.75	14.8	15	0	44	27.89	0	110.09	96.57	2	1	1	0	0	0	0	0
919	0	0	0	0	1	58.7	1.25	64.95	5.26	0.04	0.02	0.61	4.97	153	161	4.208	128.8	0.488	2.7396	0.0261	2.5669	413.2677	677.488	413.2677	7.94	191.1	222	61.2	4	57.32	1.1	1.93	1.81	8.8	14.8	1	66	27.43	1	110.19	133.19	2	1.1	1	1	1	1	0	1
920	1	0	0	0	2	61.2	1.53	68.85	1.92	0.09	0.02	0.25	4.68	144	205	1.2549	133.9869	0.1634	1.0159	0.0061	0.3137	64.3137	257.2549	64.3137	4.95	171	149	50.4	4	37.74	0.8	2.7	1.22	11.4	14.9	0	49	25.82	0	88.62	96.98	2	1.6	1	1	1	0	0	1
921	1	0	0	0	0	60.8	2.26	72.1	2.8	0.3	0.04	0.39	4.73	150	266	1.2389	117.6991	0.1726	0.9365	0.0047	0.4832	128.5274	329.5575	128.5274	4.49	181.6	224	53.3	3	30.67	1.2	4.08	0.92	7.54	29.9	1	73	25.64	1	119.28	174.85	2	1.2	1	0	1	0	0	1
922	0	0	0	0	0	61.9	2.01	71.95	3.47	0.07	0.04	0.44	4.66	136	171	1.7264	85.0746	0.2189	1.3555	0.0101	0.7596	129.8919	295.209	129.8919	4.67	168.1	190	59.4	10	31.69	0.6	3.82	0.75	6.69	11.9	0	55	20.06	0	107.55	133.41	2	0.8	1	1	1	0	0	1
924	0	0	0	0	3	61.5	2.48	73.9	4.09	0.11	0.02	0.3	4.82	141	221	1.6492	89.1129	0.121	1.4055	0.0075	0.4948	109.3415	364.4718	109.3415	4.62	186.8	169	52.5	4	26.15	1.6	1.03	2.43	6.2	11	1	30	25.58	0	93.17	79.99	2	0.9	1	0	0	0	0	0
925	1	0	0	0	0	37.4	2.14	48.1	4.01	0.16	0.07	0.38	4.01	111	221	1.8738	103.271	0.1776	1.4582	0.0085	0.7121	157.3644	414.1168	157.3644	4.63	173.4	195.89	58.3	4.25	37.64	0.4	3.29	16.9	88.9	20.4	0	56	30.47	0	102.04	123.55	2	2	1	0	1	1	0	1
926	0	0	0	0	1	58.7	3.19	74.65	4.02	1.01	0.05	0.61	4.68	143	267	1.2602	83.6991	0.1912	0.8272	0.0047	0.7687	205.2468	336.4702	205.2468	4.65	282.6	268	62.9	5	41.96	1.97	2.32	2.32	10.72	19.45	0	64	25.88	0	123.44	134.12	2	1.2	1	1	0	0	0	1
927	1	0	1	0	2	57.4	1.14	63.1	2.41	0.32	0.04	0.42	5.03	145	216	2.114	189.4737	0.3684	1.2552	0.0098	0.8879	191.7853	456.6316	191.7853	10.6	207.3	168	59.3	5	41.96	1.97	2.32	2.32	10.72	19.45	1	58	31.89	1	75.46	86.43	2	1.8	0	1	1	0	0	1
928	0	0	0	0	0	61	1.06	66.3	1.6	0.13	0.03	0.38	3.99	134	169	1.5094	159.434	0.3585	1	0.0089	0.5736	96.9358	255.0943	96.9358	5.62	167.5	186	50	5	33.88	0.8	2.71	0.47	6.66	12.7	1	60	27.31	0	104.85	124.62	2	1.5	1	0	0	0	0	0
929	0	0	0	0	1	63	1.57	70.85	2.1	0.04	0.01	0.18	5.25	166	258	1.3376	164.3312	0.1146	1.1667	0.0052	0.2408	62.1172	345.0955	62.1172	5.56	191.2	175	57.5	4	23.65	0.9	1.28	3.46	4.42	28.1	1	31	26.73	0	114.87	121.92	1	0.9	1	0	0	0	0	1
930	0	0	0	0	2	59.5	2.1	70	2.52	0.11	0.02	0.33	4.89	143	273	1.2	130	0.1571	0.9844	0.0044	0.396	108.108	327.6	108.108	4.54	187.5	175	54.2	4	37.06	0.7	2.51	1.09	5.85	15.2	0	50	26.95	0	109	104.95	2	1	1	1	1	0	0	1
931	0	0	0	0	2	58.7	1.2	64.7	2.72	0.07	0.02	0.35	4	130	185	2.2667	154.1667	0.2917	1.6585	0.0123	0.7933	146.7667	419.3333	146.7667	5.04	148.2	195.89	54.03	4.25	41.96	1.97	2.32	2.32	10.72	19.45	0	38	23.23	0	108.67	106.01	2	0.8	1	1	1	1	0	1
932	0	0	0	0	3	56.9	1.71	65.45	3.5	0.07	0.02	0.49	4.74	141	262	2.0468	153.2164	0.2865	1.5284	0.0078	1.0029	262.7661	536.2573	262.7661	5.45	173.4	195.89	60.3	4.25	36.89	0.6	2.73	1.54	7.15	16.9	1	56	21.88	1	133.78	151.78	2	1.5	1	1	0	1	0	1
933	0	0	0	0	0	64.4	1.47	71.75	1.05	0.23	0.01	0.19	3.86	113	203	0.7143	138.0952	0.1293	0.5526	0.0035	0.1357	27.55	145	27.55	4.28	212.1	151	59.2	3	41.96	1.97	2.32	2.32	10.72	19.45	0	57	27.17	0	115.78	99	2	1.3	1	1	1	0	0	1
934	1	0	1	0	0	61.1	1.59	69.05	3.6	0.21	0.03	0.31	4.96	148	248	2.2642	155.9748	0.195	1.6822	0.0091	0.7019	174.0679	561.5094	174.0679	6.24	189.2	170	52.1	4	36.62	1	3.57	0.73	15.1	21.5	0	44	21.5	0	75.33	77.28	2	1.5	1	0	1	0	0	1
935	1	0	0	0	1	65.2	2.31	76.75	4.67	0.17	0.04	0.78	4.48	147	331	2.0216	143.29	0.3377	1.4152	0.0061	1.5769	521.9483	669.1645	521.9483	4.73	150.2	183	52.1	5	26.65	0.9	1.72	5.96	3.78	18.7	1	57	26.22	1	93.49	100.67	2	1.1	1	0	1	0	0	1
937	1	0	0	0	0	59.9	1.84	69.1	4.62	0.07	0.05	0.39	5.23	148	213	2.5109	115.7609	0.212	1.966	0.0118	0.9792	208.5779	534.8152	208.5779	5.55	191.7	187	53.9	4	35.65	1.5	3.77	4.33	11.2	15.5	1	62	27.36	1	96.93	103.91	2	2	1	1	1	1	0	1
938	1	1	0	0	1	64.2	1.15	69.95	2.85	0.13	0.03	0.22	4.2	136	339	2.4783	294.7826	0.1913	1.8627	0.0073	0.5452	184.8287	840.1304	184.8287	4.4	192.1	161	59	3	29.77	0.7	2.73	3.16	8.95	17.1	0	66	26.12	0	128.62	110.43	2	1.5	1	0	1	0	0	1
939	0	0	1	0	0	62.1	1.61	70.15	2.88	0.12	0.05	0.4	4.95	140	287	1.7888	178.2609	0.2484	1.3211	0.0062	0.7155	205.3565	513.3913	205.3565	8.33	204.9	158	58.8	6	53.16	0.8	3.61	3.06	7.38	16.6	0	68	26.78	0	115.09	106.98	2	0.5	1	0	0	0	0	0
940	1	0	0	0	2	51.3	2.73	64.95	2.88	0.05	0.03	0.32	4.54	107	313	1.0549	114.652	0.1172	0.9201	0.0034	0.3376	105.6633	330.1978	105.6633	4.59	231.2	125	64.5	4	21.22	0.6	0.97	0.49	19.6	20.8	0	51	24.78	0	78.88	72.48	2	1.7	1	1	1	0	0	1
941	0	0	0	0	0	60	1.82	69.1	2.69	0.04	0.02	0.35	5	150	294	1.478	161.5385	0.1923	1.2063	0.005	0.5173	152.0885	434.5385	152.0885	5.81	186.5	166	55	4	32.28	0.9	1.26	2.31	5.54	15.4	1	47	25.46	0	100.67	125.88	2	1.6	1	0	1	0	0	1
942	0	0	0	0	1	60.3	1.84	69.5	4.57	0.06	0.02	0.68	5.04	164	272	2.4837	147.8261	0.3696	1.7577	0.0091	1.6889	459.3843	675.5652	459.3843	5.15	163.9	316	58.3	4	41.96	1.97	2.32	2.32	10.72	19.45	1	63	28.6	1	124.98	45.29	2	1.5	1	0	0	0	0	1
943	1	0	0	0	3	61.6	1.83	70.75	2.27	0.05	0.03	0.33	4.98	99	329	1.2404	179.7814	0.1803	1.0134	0.0038	0.4093	134.6743	408.1038	134.6743	4.36	163.3	160	49.4	4	24.6	0.8	2.27	2.42	55.4	15.2	0	38	17.3	0	85.88	110.14	2	1.2	0	1	1	0	0	1
944	1	0	0	0	1	58.6	1.34	65.3	3.84	0.12	0.02	0.41	4.17	134	163	2.8657	121.6418	0.306	2.0317	0.0176	1.1749	191.5128	467.1045	191.5128	4.86	127.6	136	46.4	4	29.82	0.8	4.77	2.15	6.51	10.5	1	75	22.68	0	118.79	171.56	2	1.8	1	1	1	0	0	1
945	1	0	0	0	0	61	1.54	68.7	2.34	0.05	0.03	0.23	4.03	126	238	1.5195	154.5455	0.1494	1.2649	0.0064	0.3495	83.1764	361.6364	83.1764	5.19	143.8	209	46.7	3	37.89	1.1	4.14	3.51	4.47	15.8	0	71	19.48	0	126.16	122.62	2	2	1	1	1	0	0	1
947	1	0	0	0	0	60.9	1.58	68.8	1.83	0.08	0.02	0.25	4.18	124	221	1.1582	139.8734	0.1582	0.9482	0.0052	0.2896	63.9921	255.9684	63.9921	5.35	221.4	174	62.8	8	43.9	0.8	3.88	1.32	5.67	14.3	0	66	22.94	0	135.49	88.77	2	1	1	0	1	0	0	1
948	1	1	1	0	3	64.5	1.63	72.65	4.65	0.22	0.05	0.54	5.14	152	278	2.8528	170.5521	0.3313	1.9057	0.0103	1.5405	428.2564	793.0675	428.2564	5.88	145.4	204	55.8	4	41.96	1.97	2.32	2.32	10.72	19.45	1	64	29.05	0	120.76	95.2	2	1.5	1	1	1	1	0	0
949	1	1	0	0	0	59.2	1.33	65.85	2.53	0.16	0.02	0.54	4.72	143	336	1.9023	252.6316	0.406	1.2341	0.0057	1.0272	345.1453	639.1579	345.1453	4.34	136.2	243	50.5	4	21.73	1.9	2.65	1.59	6.4	17.5	1	67	26.56	0	95.91	99.45	2	1.6	1	0	0	0	0	1
950	1	0	0	1	3	61.6	1.31	68.15	5.56	0.25	0.03	0.59	4.6	150	213	4.2443	162.5954	0.4504	2.5505	0.0199	2.5041	533.378	904.0305	533.378	4.53	148.5	201	52	4	56.05	1.6	2.3	2.06	4.47	26.1	1	70	25.34	1	60.97	62.69	2	1.7	0	0	1	0	0	1
951	0	0	0	0	0	59.7	1.53	67.35	1.4	0.22	0.02	0.24	3.69	117	198	0.915	129.4118	0.1569	0.6965	0.0046	0.2196	43.4824	181.1765	43.4824	4.92	132.4	168	51	3	31.94	0.8	2.39	2.91	4.3	16.4	0	68	24.22	0	111.43	114.5	2	1.5	1	1	1	0	0	1
952	1	1	0	0	1	60.7	2.09	71.15	4.03	0.16	0.03	0.43	4.13	130	311	1.9282	148.8038	0.2057	1.4871	0.0062	0.8291	257.8622	599.6794	257.8622	3.4	218.2	245	55.7	5	32.4	0.6	4.21	2.96	8.45	19.5	0	75	29.38	0	138.6	201.69	2	1	1	0	0	0	0	1
953	1	0	0	0	1	65	1.02	70.1	3.75	0.07	0	0.32	4.77	149	187	3.6765	183.3333	0.3137	2.6596	0.0197	1.1765	220	687.5	220	4.75	129.5	176	47.5	5	44.52	0.8	1.47	2.79	5.89	20	1	67	21.78	0	121.52	175.64	2	2	1	1	1	0	0	1
955	0	0	0	0	0	62.7	2.53	75.35	3.44	0.16	0.03	0.55	4.96	157	222	1.3597	87.747	0.2174	1.052	0.0061	0.7478	166.0174	301.8498	166.0174	5.23	133.6	161	53.4	3	25.28	0.8	2.89	1.4	6.37	45.8	1	40	23.24	1	106.73	110.29	1	2	1	0	0	0	0	0
956	0	0	0	0	3	62.4	2.33	74.05	3.35	0.07	0.03	0.4	4.86	143	283	1.4378	121.4592	0.1717	1.1837	0.0051	0.5751	162.7554	406.8884	162.7554	4.98	242.1	203	67.1	5	28.92	0.6	2.12	2	12	16.1	0	61	24.97	0	84.21	81.32	2	1.2	1	0	0	0	0	1
957	0	1	0	0	0	57.3	1.58	65.2	2.41	0.12	0.03	0.31	3.63	117	360	1.5253	227.8481	0.1962	1.1814	0.0042	0.4728	170.2253	549.1139	170.2253	4.7	182.5	135	52.4	4	27.97	0.5	1.48	1.68	10.5	12.9	0	50	24.65	0	94.33	93.09	2	1	1	0	0	0	0	1
958	1	0	0	0	1	58	2.52	70.6	2.02	0.12	0.03	0.4	4	111	219	0.8016	86.9048	0.1587	0.658	0.0037	0.3206	70.219	175.5476	70.219	5.24	169.6	153	48.8	3	25.09	0.5	2.08	1.72	13.4	12.2	0	68	24.75	0	118.24	101.05	2	1.3	1	1	0	0	0	1
959	0	0	0	0	0	61.8	3.28	78.2	2.49	0.11	0.03	0.36	4.69	145	429	0.7591	130.7927	0.1098	0.6587	0.0018	0.2733	117.2426	325.6738	117.2426	5.09	204.6	185	61.4	5	41.96	1.97	2.32	2.32	10.72	19.45	0	50	19.82	0	108.3	115.28	2	1	1	0	1	0	0	1
960	0	0	0	0	0	53.9	2.29	65.35	3.12	0.12	0.01	0.41	4.59	136	274	1.3624	119.6507	0.179	1.1025	0.005	0.5586	153.0571	373.31	153.0571	6.33	201.4	173	66.9	6	41.96	1.97	2.32	2.32	10.72	19.45	0	54	33.67	0	115.79	115.62	2	0.7	1	0	0	0	0	1
961	1	0	1	0	1	55.4	1.44	62.6	5.91	0.05	0.01	0.5	4.08	123	219	4.1042	152.0833	0.3472	2.955	0.0187	2.0521	449.4063	898.8125	449.4063	5.94	174.2	214	47.7	4	27.69	0.5	2.09	3.16	7.47	15.9	0	75	26.14	0	166.79	178.92	2	1.6	1	1	1	1	0	1
962	1	0	0	0	3	58.4	1.54	66.1	2.58	0.1	0.03	0.35	3.7	117	267	1.6753	173.3766	0.2273	1.2772	0.0063	0.5864	156.5591	447.3117	156.5591	5.32	188.8	172	55.9	4	58.01	2	2.14	0.74	8.09	13.4	0	73	23.73	0	94.88	113.09	2	1.5	1	1	0	0	0	1
963	1	1	1	0	0	58.6	3.8	77.6	3.47	0.29	0.02	0.58	5.43	155	247	0.9132	65	0.1526	0.7399	0.0037	0.5296	130.819	225.55	130.819	5.53	205.2	169	70.5	5	48.51	0.6	4.97	1.85	7.87	15.5	1	63	27.85	0	58.18	70.87	2	1	1	0	1	0	0	1
964	1	1	1	0	0	43.1	2.46	55.4	4.02	0.14	0.02	0.5	5.18	158	204	1.6341	82.9268	0.2033	1.2885	0.008	0.8171	166.6829	333.3659	166.6829	7.12	173.4	170	60.6	4.25	34.99	0.6	2.17	2.45	7.37	14.8	1	63	26.37	0	84.47	164.06	2	1.9	1	0	0	0	0	1
965	0	0	0	0	3	65.4	1.79	74.35	2.41	0.07	0.01	0.35	5.18	156	237	1.3464	132.4022	0.1955	1.0856	0.0057	0.4712	111.6813	319.0894	111.6813	4.86	164.7	189	53.5	3	41.96	1.97	2.32	2.32	10.72	19.45	1	31	24.3	0	90.73	84.94	2	0.8	1	0	0	0	0	0
966	0	0	0	0	0	65.4	1.4	72.4	3.14	0.1	0.03	0.41	4.83	148	206	2.2429	147.1429	0.2929	1.6186	0.0109	0.9196	189.4317	462.0286	189.4317	5.17	156.2	233	46	3	30.49	1.5	1.95	2.1	9.74	21.5	1	54	32.98	0	91.47	97.1	2	0.9	1	0	0	0	0	0
967	0	0	0	0	1	62.4	1.64	70.6	2.83	0.03	0.02	0.35	4.72	134	164	1.7256	100	0.2134	1.3873	0.0105	0.604	99.05	283	99.05	5.65	166.3	207	49.5	4	27.28	1.4	2.36	2.81	4.92	12.1	0	56	24.76	0	71.35	72.4	2	0.7	1	0	1	0	0	0
968	0	0	0	0	1	59.5	2.04	69.7	3.6	0.06	0.03	0.3	4.3	137	338	1.7647	165.6863	0.1471	1.4815	0.0052	0.5294	178.9412	596.4706	178.9412	4.69	160.6	160	54.7	5	28.78	0.7	1.43	3.18	14.1	16.3	0	61	22.48	0	111.84	111.04	1	1.2	1	0	0	0	0	1
969	0	1	0	0	0	60.9	2.65	74.15	3.85	0.12	0.03	0.56	4.67	145	271	1.4528	102.2642	0.2113	1.1458	0.0054	0.8136	220.4815	393.717	220.4815	4.25	173.2	220	54.5	4	29.87	0.5	3.17	2.42	8.27	17.4	0	64	34.13	1	100.7	105.32	2	0.7	1	0	0	0	0	1
970	1	1	0	0	3	63	1.58	70.9	2.29	0.07	0.03	0.35	4.15	147	165	1.4494	104.4304	0.2215	1.1281	0.0088	0.5073	83.7009	239.1456	83.7009	6.79	172.5	147	50.5	4.25	32.77	1.4	3.92	1.65	6.69	9.44	1	73	23.88	0	107.23	138.71	2	2	0	1	1	0	0	1
971	0	1	0	0	3	63.4	1.96	73.2	1.86	0.14	0.04	0.4	4.74	149	211	0.949	107.6531	0.2041	0.7323	0.0045	0.3796	80.0939	200.2347	80.0939	5.85	147.7	189	51.4	4	30.59	1	1.21	1.55	13.7	19.7	1	47	32.74	1	102.4	104.2	2	1.5	1	1	1	0	0	1
972	0	0	0	0	2	60.8	2.11	71.35	4.38	0.05	0.05	0.44	4.92	149	193	2.0758	91.4692	0.2085	1.6528	0.0108	0.9134	176.2794	400.6351	176.2794	5.6	142.2	218	55.6	5	49.81	0.9	1.09	3.78	5.04	21.4	1	58	27.6	0	101.24	136.55	2	0.8	1	0	1	0	0	1
973	1	0	0	0	0	61.9	1.2	67.9	1.47	0.13	0.04	0.39	3.75	110	217	1.225	180.8333	0.325	0.8352	0.0056	0.4778	103.6718	265.825	103.6718	4.66	159.2	141	48	3	23.48	0.8	2.44	0.74	10.1	10.3	0	41	21.06	0	112.89	119.46	2	1.2	1	1	1	0	0	0
975	1	1	0	0	1	56.1	1.17	61.95	2.93	0.02	0.01	0.34	4.94	161	135	2.5043	115.3846	0.2906	1.9026	0.0186	0.8515	114.9462	338.0769	114.9462	4.71	147.8	189	58.5	5	46.13	1.3	1.23	2.91	8.28	14.8	1	44	24.73	0	92.88	108.98	1	1	1	0	1	1	0	1
976	1	0	0	0	3	63.2	1.24	69.4	2.93	0.21	0.01	0.4	4.71	145	257	2.3629	207.2581	0.3226	1.5753	0.0092	0.9452	242.9065	607.2661	242.9065	4.46	221.6	181	49.9	3	38.77	1	2.06	1.16	5.75	23	1	58	24.74	1	82.84	94.18	2	1.8	1	1	1	1	0	1
977	1	0	0	0	0	62.4	1.84	71.6	2.9	0.3	0.05	0.43	5.61	165	210	1.5761	114.1304	0.2337	1.1069	0.0075	0.6777	142.3207	330.9783	142.3207	4.93	204	188	55.1	3	30.68	1	2.8	1.67	7.61	15.9	1	53	25.31	0	94.97	104.32	2	1.4	1	1	1	1	0	1
978	1	0	0	0	1	60.8	1.95	70.55	2.87	0.19	0.04	0.47	5.09	150	252	1.4718	129.2308	0.241	1.083	0.0058	0.6917	174.3194	370.8923	174.3194	6.06	175.1	137	57.3	3	38.92	1.2	1.83	2.45	10.7	13.4	1	61	24.99	1	100.88	107.85	2	0.6	1	1	1	0	0	1
979	1	0	0	0	1	36.4	1.78	45.3	2.26	0.23	0.02	0.45	4.29	133	321	1.2697	180.3371	0.2528	0.9113	0.004	0.5713	183.4028	407.5618	183.4028	4.71	173.4	195.89	47.6	4.25	27.98	1.2	2.14	4.13	6.84	15.6	0	56	24.03	0	114.64	110.72	2	1.5	0	1	1	0	0	1
980	1	0	0	0	0	59.9	1.21	65.95	2.22	0.05	0.03	0.33	3.98	121	281	1.8347	232.2314	0.2727	1.3704	0.0065	0.6055	170.1327	515.5537	170.1327	4.69	171.3	173	52.3	3	22.88	0.6	2.11	5.43	7.88	17.8	1	40	26.42	0	92.34	102.26	2	1.2	1	1	0	1	0	1
981	1	0	0	0	3	62.6	3.13	78.25	1.67	0.27	0.04	0.44	4.52	105	481	0.5335	153.6741	0.1406	0.4304	0.0011	0.2348	112.9197	256.6358	112.9197	4.52	184.5	186	53.6	4	27.97	0.5	2.32	2.34	85.3	15.8	0	44	21.33	0	137.76	128.58	1	0.8	1	1	1	0	0	1
982	1	0	0	0	0	61.6	2.5	74.1	3.81	0.08	0.05	0.42	4.34	150	209	1.524	83.6	0.168	1.2492	0.0073	0.6401	133.7767	318.516	133.7767	4.03	198.2	216	50.5	4	41.96	1.97	2.32	2.32	10.72	19.45	1	66	20.42	1	109.9	82.9	2	1.5	1	1	1	0	0	1
983	1	0	1	0	0	60.1	2.29	71.55	2.07	0.08	0.03	0.29	4.21	130	208	0.9039	90.8297	0.1266	0.7695	0.0043	0.2621	54.5251	188.0175	54.5251	7.86	180.7	191	60	4	62.41	1	3.08	2.16	8.72	13.4	0	60	24.24	0	119.36	103.81	2	1.3	1	1	1	0	0	1
984	0	0	0	0	3	56.6	2.71	70.15	5.04	0.25	0.02	0.88	4.75	142	316	1.8598	116.6052	0.3247	1.3057	0.0059	1.6366	517.1672	587.69	517.1672	4.91	187.8	175	63.9	7	22.71	0.6	3.49	1.25	4.78	19.4	0	60	26.38	0	121.93	106.91	2	1	1	1	1	0	0	1
985	1	1	1	0	0	65.8	1.81	74.85	2.68	0.02	0.02	0.25	4.72	139	191	1.4807	105.5249	0.1381	1.2762	0.0078	0.3702	70.7017	282.8066	70.7017	5.43	135.8	105	51.6	5	68.64	1	3.33	2.17	4.94	9.17	1	62	26.29	1	116.47	100.84	2	1.5	1	1	1	1	0	1
986	1	0	0	0	3	59.1	2.08	69.5	4.09	0.25	0.04	0.45	3.91	125	287	1.9663	137.9808	0.2163	1.4504	0.0069	0.8849	253.9536	564.3413	253.9536	4.49	175.3	248	51.9	3	30.21	0.8	1.2	1.2	8.58	11.9	0	68	26.58	0	112.64	88.72	2	1.3	1	1	1	0	0	1
987	0	1	0	0	0	58.4	1.86	67.7	3.7	1.21	0.06	0.33	4.46	131	359	1.9892	193.0108	0.1774	1.0694	0.0055	0.6565	235.6661	714.1398	235.6661	5.63	206	220	69.5	4	54.78	1	1.95	4.06	7.64	21.1	0	71	24.99	0	117.74	107.66	2	1.5	1	0	1	0	0	0
988	1	0	0	0	1	57.1	1.61	65.15	2.82	0.07	0.02	0.28	4.12	120	302	1.7516	187.5776	0.1739	1.4242	0.0058	0.4904	148.1113	528.9689	148.1113	4.59	195.5	154	58.5	3	22.55	0.6	1.08	0.96	14.8	8.71	0	41	24.78	0	99.56	95	1	1.2	1	1	1	0	0	1
989	1	0	0	0	1	58.4	1.56	66.2	2.03	0.15	0.01	0.36	4.82	149	255	1.3013	163.4615	0.2308	0.976	0.0051	0.4685	119.4577	331.8269	119.4577	5.74	181.9	190	57.9	7	46.92	0.7	3.85	2.15	7.06	11.3	0	54	24.53	0	139.05	122.32	2	1.4	1	1	1	0	0	1
990	1	1	0	0	3	61.2	2.21	72.25	2.44	0.05	0.04	0.31	4.08	128	367	1.1041	166.0633	0.1403	0.9349	0.003	0.3423	125.6103	405.1946	125.6103	5.31	147.2	209	58.8	5	41.61	0.6	3.31	1.46	12.9	19.8	0	53	24.13	0	73.52	101.6	2	1.1	1	1	0	0	0	1
992	1	1	0	0	1	62.9	2.54	75.6	3.49	0.07	0.01	0.54	4.34	133	338	1.374	133.0709	0.2126	1.1044	0.0041	0.742	250.7854	464.4173	250.7854	6.44	157.7	209	58.7	6	41.96	1.97	2.32	2.32	10.72	19.45	0	64	23.59	0	116.69	115.1	2	1.7	1	0	1	0	0	1
993	1	0	0	0	3	55.1	1.04	60.3	3.43	0.02	0.01	0.57	4.11	86	317	3.2981	304.8077	0.5481	2.0915	0.0104	1.8799	595.9295	1045.4904	595.9295	5.27	205	154	65.1	3	20.83	0.4	2.61	0.85	11	10.3	0	43	22.35	0	120.62	125.73	2	2	1	1	1	1	0	1
994	0	1	1	0	2	53.1	2.11	63.65	3.81	0.3	0.03	0.37	3.77	111	266	1.8057	126.0664	0.1754	1.3559	0.0068	0.6681	177.7157	480.3128	177.7157	7.5	152.6	143	58.9	3	55.84	0.9	2.92	2.48	9.61	12.1	0	68	23.73	0	120.5	130.3	2	1.5	1	0	1	0	0	1
995	1	0	0	0	2	63.4	1.67	71.75	4.3	0.21	0.02	0.37	5.18	156	272	2.5749	162.8743	0.2216	1.8943	0.0095	0.9527	259.1329	700.3593	259.1329	4.89	172.3	285	64	6	33.06	1.1	2.12	2.71	7.89	25.6	1	52	21.41	1	113.34	113.55	2	2	1	0	1	0	0	1
996	1	1	0	0	0	61.6	1.57	69.45	1.5	0.06	0.04	0.33	4.56	133	177	0.9554	112.7389	0.2102	0.75	0.0054	0.3153	55.8057	169.1083	55.8057	4.87	210.6	188	51.1	4	26.48	0.6	2.82	1.56	13.8	12	0	57	21.45	0	110.64	105.34	2	1.2	0	1	1	1	0	1
997	0	0	0	0	1	60.3	2.37	72.15	2.63	0.05	0.03	0.38	4.36	139	276	1.1097	116.4557	0.1603	0.9293	0.004	0.4217	116.3858	306.2785	116.3858	4.57	178.2	240	52.1	3	23.9	0.8	1.02	1.4	12.4	17.5	0	55	26.4	0	111.61	120.45	2	0.7	1	0	0	0	0	0
998	0	0	0	0	1	59.9	2.14	70.6	3.22	0.25	0.01	0.33	4.51	129	298	1.5047	139.2523	0.1542	1.1795	0.005	0.4965	147.9695	448.3925	147.9695	4.69	198.9	144	53.4	3	18.32	1	1.8	0.64	15.8	15.1	0	37	23.92	0	92.06	98.11	2	0.7	1	0	1	1	0	0
999	1	0	0	0	0	46.9	1.77	55.75	4.44	0.03	0.06	0.37	4.67	135	314	2.5085	177.4011	0.209	1.991	0.008	0.9281	291.4346	787.661	291.4346	5.11	173.4	195.89	54.03	4.25	41.96	1.97	2.32	2.32	10.72	19.45	1	50	24.32	1	102.1	95.11	2	1.2	1	1	0	0	0	0
1000	0	0	0	0	1	62.6	1.28	69	2.6	0.07	0.02	0.32	4.74	149	161	2.0313	125.7813	0.25	1.5385	0.0126	0.65	104.65	327.0313	104.65	5.09	196.6	172	46.1	3	22.65	0.7	3.16	1.31	9.51	11.4	1	66	25.04	1	108.03	103.89	2	0.5	1	1	0	1	0	1
1001	1	1	0	0	1	59	1.56	66.8	3.66	0.19	0.03	0.54	4.4	144	249	2.3462	159.6154	0.3462	1.5776	0.0094	1.2669	315.4638	584.1923	315.4638	5.5	186.9	219	59.2	4	33.2	0.4	1.81	2.62	9.34	21.5	0	60	23.05	0	83.75	98.97	2	1.2	1	1	1	0	0	1
1002	1	0	1	0	1	60	1.73	68.65	3.74	0.06	0.01	0.42	3.94	121	240	2.1618	138.7283	0.2428	1.6847	0.009	0.908	217.9145	518.8439	217.9145	8.06	130.2	151	52.7	3	37.29	0.8	2.56	5.13	9.19	15.6	0	68	23.42	0	94.45	101.18	3	1.2	1	1	0	0	0	1
1003	1	1	0	0	0	60.4	1.16	66.2	1.9	0.07	0.02	0.25	3.81	118	227	1.6379	195.6897	0.2155	1.2667	0.0072	0.4095	92.9526	371.8103	92.9526	4.88	253.9	212	63.5	5	28.67	1	2.13	2.01	14.3	15.1	0	65	25.54	0	98.34	98.15	2	1.5	1	0	1	0	0	1
1004	0	0	0	0	0	58	1.73	66.65	3.19	0.11	0.05	0.38	4.44	141	302	1.8439	174.5665	0.2197	1.4053	0.0061	0.7007	211.6095	556.8671	211.6095	5.38	216.6	187	63.3	6	39.08	0.6	3.13	1.74	7.61	17.4	0	62	26.17	0	104.4	81.1	2	1.3	0	1	1	0	0	1
1006	0	0	0	0	0	61.1	2.28	72.5	5.9	0.04	0.02	0.65	5.24	167	250	2.5877	109.6491	0.2851	1.9732	0.0104	1.682	420.5044	646.9298	420.5044	4.7	220	210	69.6	5	33.46	0.9	3.06	2.25	6.59	17.5	1	31	22.72	0	79.06	95.68	2	0.9	1	1	1	0	0	1
1007	1	0	0	0	0	57.7	1.49	65.15	2.16	0.03	0.03	0.26	3.81	126	192	1.4497	128.8591	0.1745	1.1934	0.0076	0.3769	72.3672	278.3356	72.3672	4.63	124.4	176	49.4	3	34.75	1.2	1.64	1.09	8.63	21.5	0	51	25.63	0	109.11	119.98	1	1	1	0	1	0	0	1
1008	0	0	0	0	3	65.3	1.83	74.45	1.88	0.07	0.02	0.31	4.49	137	189	1.0273	103.2787	0.1694	0.843	0.0054	0.3185	60.1908	194.1639	60.1908	4.62	181.4	204	51.9	4	41.09	0.5	2.01	1.73	7.83	28.3	0	56	20.58	0	114.2	103.83	2	1.2	1	0	1	0	0	1
1009	0	0	0	0	3	63.7	1.15	69.45	2.22	0.04	0.02	0.25	4.06	133	150	1.9304	130.4348	0.2174	1.5205	0.0129	0.4826	72.3913	289.5652	72.3913	4.54	160.6	201	49.4	2	27.42	0.8	2.12	1.44	4.09	14.7	0	60	21.91	0	128.73	129.26	2	0.7	1	0	0	0	0	1
1011	0	0	0	0	1	59.8	1.74	68.5	5.22	0.04	0.02	0.54	5.23	152	299	3	171.8391	0.3103	2.2308	0.01	1.62	484.38	897	484.38	4.69	149.5	171	54.5	4	41.96	1.97	2.32	2.32	10.72	19.45	1	56	22.14	1	74.39	79.37	2	1	1	1	1	0	0	1
1012	1	1	0	0	1	57.8	4.01	77.85	4.96	0.1	0.06	0.56	4.99	141	362	1.2369	90.2743	0.1397	1.0486	0.0034	0.6927	250.7459	447.7606	250.7459	5.34	191.8	184	64.9	3	44.29	0.8	2.01	4.15	5.82	19.7	0	61	21.78	0	106.47	104.74	2	2	1	1	1	0	0	1
1013	0	0	0	0	3	57.9	2.04	68.1	2.82	0.17	0.04	0.3	4.91	154	182	1.3824	89.2157	0.1471	1.1059	0.0076	0.4147	75.4765	251.5882	75.4765	5.04	153.6	160	52.6	3	27.19	0.5	3.95	1.37	6.88	13.4	1	57	25.22	1	107.58	110.71	2	0.7	1	1	1	0	0	1
1014	0	1	0	0	0	57.9	2.28	69.3	2.34	0.08	0.02	0.38	4.4	132	239	1.0263	104.8246	0.1667	0.8478	0.0043	0.39	93.21	245.2895	93.21	4.37	182.7	157	61.6	5	18.18	0.6	2.95	2.28	6.41	19.6	0	55	24.84	0	102.31	87.79	2	1.3	1	1	0	0	0	1
1015	1	1	0	0	3	62	2.07	72.35	3.54	0.12	0.05	0.52	4.95	163	247	1.7101	119.3237	0.2512	1.2826	0.0069	0.8893	219.651	422.4058	219.651	4.85	149.2	226	48.8	4	44.44	1.1	2.33	1.06	8.63	27	1	64	22.6	0	114.17	118.4	2	1.4	1	1	1	0	0	1
1016	0	0	1	0	3	55.9	1.3	62.4	5.99	0.07	0.03	0.5	3.99	121	291	4.6077	223.8462	0.3846	3.1526	0.0158	2.3038	670.4192	1340.8385	670.4192	5.36	173.4	195.89	54.03	4.25	17.62	10.3	3.53	4.66	5.84	17.2	1	61	23.18	1	112.55	103.52	2	1.1	1	0	1	0	0	1
1017	0	0	0	0	1	63.3	1.23	69.45	1.9	0.15	0.03	0.31	4.57	139	198	1.5447	160.9756	0.252	1.1047	0.0078	0.4789	94.8146	305.8537	94.8146	4.85	203.2	204	57.1	3	34.71	0.5	1.74	3.17	20.3	13.6	0	61	21.45	0	114.46	112.42	2	1.7	1	1	1	0	0	1
1019	1	0	0	0	1	62.2	1.9	71.7	3.38	0.09	0.05	0.39	3.68	114	156	1.7789	82.1053	0.2053	1.3909	0.0114	0.6938	108.2312	277.5158	108.2312	4.82	117.5	157	48.2	3	23.47	0.4	2.51	1.76	12.2	20.1	0	66	19.63	0	112.84	88.21	2	1.3	1	1	1	0	0	1
1020	1	0	0	0	0	56.8	1.61	64.85	6.78	0.19	0.04	0.61	4.86	102	258	4.2112	160.2484	0.3789	2.7673	0.0163	2.5688	662.7555	1086.4845	662.7555	5.17	221.4	188	63.3	4	24.13	1.1	2.43	1	9.95	12.2	0	49	29.85	0	75.3	81.31	2	1.5	1	1	1	0	0	1
1021	1	0	0	0	2	57.7	2.13	68.35	3.3	0.11	0.07	0.37	4.35	129	253	1.5493	118.7793	0.1737	1.2313	0.0061	0.5732	145.0296	391.9718	145.0296	4.99	172.5	188	47.3	4	27.84	0.5	2.68	3.74	7.47	14.4	0	67	25.55	0	123.22	99.31	2	1	1	0	1	0	0	0
1022	1	1	1	0	3	65.4	1.26	71.7	4.07	0.13	0.04	0.57	4.63	138	189	3.2302	150	0.4524	2.035	0.0171	1.8412	347.985	610.5	347.985	7.05	126.2	165	41.8	2	28.13	0.5	2.33	1.18	10.8	11.2	1	66	27.04	1	115.4	131.91	2	1	1	0	1	1	0	0
1023	1	0	0	0	0	65.4	1.34	72.1	1.81	0.08	0.02	0.28	4.56	131	208	1.3507	155.2239	0.209	1.0523	0.0065	0.3782	78.6675	280.9552	78.6675	5.47	197	157	50.1	5	29.09	0.4	1.48	0.61	8.54	11.3	0	63	20.43	0	87.1	85.9	2	1.8	1	1	1	0	0	1
1024	1	0	0	0	1	60.2	1.79	69.15	2.99	0.04	0.02	0.65	4.25	131	349	1.6704	194.9721	0.3631	1.196	0.0048	1.0858	378.9282	582.9665	378.9282	5.22	179.1	207	57.2	4	45.74	0.3	6.33	2.45	12.8	18	0	61	30.04	0	120.43	95.39	2	1.5	1	1	1	0	0	1
1025	0	0	0	0	1	58	2.25	69.25	3.93	0.08	0.02	0.37	4.22	134	202	1.7467	89.7778	0.1644	1.4449	0.0086	0.6463	130.5459	352.8267	130.5459	6.63	165.6	206	49.3	3	39.75	0.8	7.38	5.69	4.12	14.5	0	60	28.07	0	97.65	84.3	2	0.5	1	1	1	0	0	1
1026	1	0	0	0	0	62.4	1.5	69.9	3.46	0.14	0.04	0.4	4.46	143	86	2.3067	57.3333	0.2667	1.6635	0.0268	0.9227	79.3493	198.3733	79.3493	4.91	178.7	247	53.2	3	26.36	0.7	2.64	2.12	6.03	46.9	0	69	25.44	0	123.11	82.87	2	1.5	1	0	1	0	0	1
1027	1	0	0	0	2	62.8	1.43	69.95	5.1	0.04	0.03	0.44	5.16	166	149	3.5664	104.1958	0.3077	2.6289	0.0239	1.5692	233.8154	531.3986	233.8154	4.72	146.8	166	42.4	2	36.7	1	3.87	1.62	6.31	23.8	1	73	22.31	0	117.54	95.79	2	1.3	1	1	1	0	0	1
1028	0	1	0	0	3	60.8	1.94	70.5	1.66	0.5	0.09	0.38	4.54	134	282	0.8557	145.3608	0.1959	0.5704	0.003	0.3252	91.6936	241.299	91.6936	5.33	174.8	194	62.1	4	28.05	0.8	2.71	1.97	9.21	13.1	0	66	25.48	0	105.55	103.14	2	1	1	0	1	0	0	1
1029	1	0	0	0	3	65.3	1.25	71.55	1.01	0.04	0.01	0.2	4.01	117	154	0.808	123.2	0.16	0.6733	0.0052	0.1616	24.8864	124.432	24.8864	4.17	143	187	48	3	48.99	0.4	2.68	2.94	4.34	23.3	0	62	27.27	0	119.58	89.01	2	1	1	0	0	0	0	0
1030	1	0	0	0	1	62.9	2.52	75.5	4.39	0.2	0.07	0.69	4.96	162	311	1.7421	123.4127	0.2738	1.2615	0.0056	1.202	373.8294	541.7817	373.8294	6.21	208.8	169	52	4	20.94	1.1	1.75	6.78	9.61	10.8	1	62	25.97	1	118.79	113.34	2	1.5	1	0	1	0	0	0
1031	1	1	0	0	0	64.4	1.63	72.55	2.44	0.06	0.02	0.23	4.23	133	254	1.4969	155.8282	0.1411	1.2577	0.0059	0.3443	87.4508	380.2209	87.4508	5.22	182.8	191	53.8	4	38.37	0.6	2.02	0.8	11.5	10.8	0	70	24.97	0	137.88	123.81	2	2	1	1	1	1	0	1
1032	0	1	1	0	0	61.8	1.68	70.2	3.39	0.11	0.02	0.62	4.02	122	205	2.0179	122.0238	0.369	1.3951	0.0098	1.2511	256.4696	413.6607	256.4696	5.66	162.4	222	55.2	2	47.83	1.1	4.21	0.98	11.8	11.8	0	71	22.94	1	80.49	76.22	2	1.5	1	1	1	1	0	1
1033	0	0	0	0	3	62.9	0.63	66.05	2.61	0.06	0.03	0.53	4.96	143	245	4.1429	388.8889	0.8413	2.088	0.0169	2.1957	537.95	1015	537.95	5.18	147.3	156	48	4	36.64	0.9	1.42	3.96	10.3	12.4	1	30	24.62	0	113.22	132.82	1	0.5	1	0	1	0	0	1
1034	0	0	0	0	0	56.6	1.7	65.1	2.3	0.03	0.02	0.34	4.52	144	191	1.3529	112.3529	0.2	1.1005	0.0071	0.46	87.86	258.4118	87.86	4.68	183.4	195	57.6	7	29.88	0.7	2	2.86	7.04	13.8	0	52	22.43	0	96.05	101.12	2	1.7	1	1	1	0	0	1
1035	0	0	0	0	0	63.1	1.29	69.55	1.39	0.08	0.01	0.29	3.77	125	179	1.0775	138.7597	0.2248	0.8323	0.006	0.3125	55.934	192.876	55.934	4.65	148.8	175	49.4	6	34.21	0.7	1.85	1.15	9.81	20.3	0	45	25.53	0	128.95	98.23	2	1	1	1	1	0	0	1
1037	0	0	0	0	1	57	0.82	61.1	1.89	0.07	0.01	0.32	4.06	127	165	2.3049	201.2195	0.3902	1.5492	0.014	0.7376	121.6976	380.3049	121.6976	5.08	165.2	218	55.9	3	31.16	0.5	3.29	1.74	6.41	17	0	57	21.84	0	97.14	110.53	2	1	1	0	1	0	0	1
1038	0	1	0	0	1	56.9	1.99	66.85	5.38	0.42	0.07	0.9	5.25	153	248	2.7035	124.6231	0.4523	1.5917	0.0109	2.4332	603.4251	670.4724	603.4251	4.82	197	242	60.8	11	22.01	0.7	3.46	2	9.48	15.7	1	76	23.51	1	68.33	82.99	2	1.1	1	1	1	0	0	1
1039	0	1	0	0	2	56.1	2	66.1	3.12	0.04	0.03	0.62	4.08	125	304	1.56	152	0.31	1.1599	0.0051	0.9672	294.0288	474.24	294.0288	5.38	162.4	210	62.9	5	41.96	1.97	2.32	2.32	10.72	19.45	0	73	30.87	0	152.3	104.6	2	1.5	1	0	1	0	0	1
1040	1	0	0	0	3	59.9	1.84	69.1	7.07	0.08	0.03	0.67	3.92	122	195	3.8424	105.9783	0.3641	2.6985	0.0197	2.5744	502.0084	749.2663	502.0084	6.8	129.7	161	54.1	6	41.96	1.97	2.32	2.32	10.72	19.45	1	55	18.87	1	104.1	105	2	1	1	0	1	0	0	1
1041	0	0	0	0	3	62.9	2.01	72.95	3.4	0.06	0.03	0.42	5.06	156	289	1.6915	143.7811	0.209	1.3492	0.0059	0.7104	205.3194	488.8557	205.3194	4.16	162.9	241	47.3	3	27.09	0.9	1.33	1.8	8.5	20.5	1	45	28.73	0	98.33	103.38	2	1.2	1	0	1	1	0	1
1042	0	0	0	0	0	61.9	2.43	74.05	3.42	0.19	0.03	0.44	4.98	154	280	1.4074	115.2263	0.1811	1.1068	0.005	0.6193	173.3926	394.0741	173.3926	4.94	232.1	295	66.5	7	20.78	1	4.6	0.95	5.79	25.5	1	38	28.74	0	102.4	85.61	2	0.9	1	0	0	1	0	0
1043	0	1	0	0	0	59.8	1.57	67.65	3.58	0.09	0.05	0.35	4.41	134	159	2.2803	101.2739	0.2229	1.7379	0.0143	0.7981	126.8962	362.5605	126.8962	6.63	192	199	46.4	4	30.68	1	1.89	2.53	4.14	12.2	1	58	27.97	1	106.45	161.43	2	0.8	1	1	0	0	0	1
1044	0	0	0	0	3	63.5	1.9	73	3.03	0.2	0.04	0.43	5.35	154	175	1.5947	92.1053	0.2263	1.179	0.0091	0.6857	120.0039	279.0789	120.0039	4.84	161.1	165	47.4	4	32.51	1.2	1.56	1.09	9.64	15.4	1	56	28.71	0	94.55	113.61	2	0.8	1	0	0	0	0	1
1045	1	0	0	0	2	62.5	1.91	72.05	2.58	0.52	0.06	0.34	4.89	152	247	1.3508	129.3194	0.178	0.9117	0.0055	0.4593	113.439	333.644	113.439	4.78	173	164	53.9	4	45.45	1.9	4.95	1.59	7.51	18.4	1	46	22.09	1	107.79	99	2	1.5	1	1	1	0	0	1
1046	1	1	0	0	1	61	1.89	70.45	3.31	0.08	0.02	0.47	4.97	144	234	1.7513	123.8095	0.2487	1.3455	0.0075	0.8231	192.6105	409.8095	192.6105	4.47	204.5	185	51	4	32.5	0.7	3.04	3.54	11.8	12.1	0	51	31.84	0	143.31	98.71	2	1.2	1	1	0	0	0	1
1047	1	0	0	0	0	59.7	1.48	67.1	3.5	0.1	0.04	0.33	4.62	142	238	2.3649	160.8108	0.223	1.7949	0.0099	0.7804	185.7365	562.8378	185.7365	5.34	141.7	157	53.3	4	30.63	0.8	1.88	1	11.4	13.2	1	41	25.04	1	110.1	118.1	1	1.2	1	1	1	1	0	1
1048	0	0	0	0	3	62.8	1.27	69.15	2.16	0.1	0.02	0.32	4.37	132	176	1.7008	138.5827	0.252	1.2632	0.0097	0.5443	95.7883	299.3386	95.7883	4.61	156.8	172	45.7	3	32.23	0.5	1.51	0.85	6.74	14.1	1	46	22.91	0	112.49	137.73	1	0.6	1	1	1	0	0	1
1049	0	0	0	0	3	62.1	1.84	71.3	1.83	0.36	0.04	0.24	4.46	135	221	0.9946	120.1087	0.1304	0.7379	0.0045	0.2387	52.7517	219.7989	52.7517	5.29	207.8	153	55.3	4	29.3	0.9	1.51	2.24	9.27	16.5	0	56	21.41	0	108.84	97.27	2	0.4	1	0	1	0	0	1
1050	0	0	0	0	0	63.2	1.68	71.6	2.92	0.05	0.04	0.23	3.76	121	232	1.7381	138.0952	0.1369	1.46	0.0075	0.3998	92.7448	403.2381	92.7448	5.22	152.3	149	44	4	30.37	0.5	1.83	0.9	10.9	10.6	0	47	19.8	0	87.29	108.53	1	0.7	1	0	0	0	0	1
1051	1	0	0	0	2	61.4	2.27	72.75	4.02	0.17	0.03	0.43	4.76	144	222	1.7709	97.7974	0.1894	1.3862	0.008	0.7615	169.0525	393.1454	169.0525	4.45	177.7	184	60.8	4	37.24	0.6	3.28	1.67	7.3	26.3	0	64	19.23	0	84.6	83.15	2	1.5	0	1	1	0	0	1
1052	0	0	0	0	0	38.3	1.11	43.85	5.58	0.12	0.02	0.59	4.03	123	195	5.027	175.6757	0.5315	3.0326	0.0258	2.9659	578.3595	980.2703	578.3595	4.5	173.4	195.89	54.03	4.25	41.96	1.97	2.32	2.32	10.72	19.45	0	39	24.39	0	106.96	120.83	1	1.2	1	0	0	0	0	0
1054	0	0	0	0	0	59.9	2.18	70.8	3.74	0.08	0.02	0.25	4.51	128	285	1.7156	130.7339	0.1147	1.4783	0.006	0.4289	122.2362	488.945	122.2362	4.88	273.7	175	64.2	12	21.43	0.8	1.81	0.83	6.33	11.8	0	57	25.59	0	110.55	45.29	2	1.3	0	0	1	0	0	1
1055	1	0	0	0	0	62.1	1.74	70.8	2.94	0.01	0.02	0.27	4.53	140	256	1.6897	147.1264	0.1552	1.4412	0.0066	0.4562	116.789	432.5517	116.789	5.67	169.5	205	53.1	3	22.02	1.7	0.58	3.21	8.55	11.8	0	48	22.48	0	89.09	91.8	2	1.2	1	0	1	0	0	1
1056	0	0	0	0	3	57.9	1.81	66.95	2.71	0.48	0.05	0.34	4.52	130	231	1.4972	127.6243	0.1878	1.0112	0.0065	0.5091	117.593	345.8619	117.593	5.39	174	169	57.5	7	23.14	0.9	4.12	2.13	4.08	16	0	54	20.44	0	118.74	133.51	2	1.5	1	0	0	0	0	1
1057	1	1	0	0	0	58.2	2.21	69.25	2.86	0.16	0.06	0.41	4.93	147	232	1.2941	104.9774	0.1855	1.007	0.0056	0.5306	123.0965	300.2353	123.0965	6.66	146.3	216	56.5	5	33.16	0.7	5.07	4.81	5.98	26.3	1	67	27.47	0	94.93	96.78	2	1.2	1	1	1	0	0	1
1058	1	0	0	0	3	58.9	1.16	64.7	2.08	0.05	0.02	0.26	4.34	146	182	1.7931	156.8966	0.2241	1.396	0.0099	0.4662	84.8497	326.3448	84.8497	5.29	157.1	237	56.6	4	32.45	0.8	3.96	1.77	7.32	21.9	0	62	18.59	0	109.72	97.27	2	0.8	1	0	1	0	0	1
1059	0	0	1	0	0	59.3	1.69	67.75	2.31	0.12	0.05	0.43	4.34	131	236	1.3669	139.645	0.2544	1.0087	0.0058	0.5878	138.7093	322.5799	138.7093	6.27	143.7	250	59.7	5	36.24	0.7	2.57	2.6	7.63	21.6	0	68	22.48	0	82.89	79.78	2	1.3	1	1	0	0	0	0
1060	0	0	0	0	1	57	1.68	65.4	4.99	0.08	0.02	0.37	4.04	122	234	2.9702	139.2857	0.2202	2.3209	0.0127	1.099	257.1632	695.0357	257.1632	5.09	138.2	144	42.4	3	27.66	1.1	2.28	0.82	15	17.8	0	34	20.57	0	109.69	113.25	2	1	1	1	1	1	0	1
1061	0	0	1	0	1	64.1	1.85	73.35	4.29	0.05	0.04	0.45	4.67	140	306	2.3189	165.4054	0.2432	1.795	0.0076	1.0435	319.3151	709.5892	319.3151	15.78	210.1	130	52	4	41.96	1.97	2.32	2.32	10.72	19.45	0	40	26.85	0	118	130.8	2	2	0	0	0	0	0	1
1062	1	1	0	0	3	60.3	2.35	72.05	4.48	0.17	0.02	0.74	4.87	156	264	1.9064	112.3404	0.3149	1.3659	0.0072	1.4107	372.431	503.2851	372.431	5.38	256.1	229	59.1	5	41.96	1.97	2.32	2.32	10.72	19.45	1	71	24.28	0	88.2	92	2	2	1	1	1	0	0	1
1063	0	0	0	0	0	52.4	1.49	59.85	3.91	0.08	0.02	0.49	5.25	155	242	2.6242	162.4161	0.3289	1.8798	0.0108	1.2858	311.173	635.047	311.173	5.13	223.7	166	53.4	4	33.62	1	1.84	3.84	7.58	21	1	50	26.7	0	99.64	111.13	2	0.8	1	0	0	0	0	1
1064	1	0	0	0	2	62.2	1.5	69.7	3.55	0.12	0.04	0.42	4.3	142	197	2.3667	131.3333	0.28	1.7067	0.012	0.994	195.818	466.2333	195.818	4.79	146.7	128	53.2	3	55.52	0.8	2.16	1.64	7.71	11.6	1	51	23.49	0	113.05	106.34	1	1.5	1	1	1	0	0	1
1065	0	0	0	0	0	61.4	2.5	73.9	2.98	0.46	0.02	0.39	3.62	110	277	1.192	110.8	0.156	0.8843	0.0043	0.4649	128.7718	330.184	128.7718	5.37	164.9	192	59.4	4	45.15	0.9	2.55	2.28	12.3	17.5	0	80	21.34	0	124.16	95.13	2	0.7	1	0	1	0	0	1
1066	0	0	0	0	0	62	2.35	73.75	1.64	0.14	0.04	0.29	4.34	130	219	0.6979	93.1915	0.1234	0.5816	0.0032	0.2024	44.3219	152.834	44.3219	5.3	165	204	47.7	4	32.82	1	2.19	4.6	10.6	16.5	0	52	25.26	0	100.25	114.55	2	2	1	0	1	0	0	1
1067	1	0	0	0	2	61.7	3.13	77.35	3.1	0.21	0.03	0.49	4.82	148	310	0.9904	99.0415	0.1565	0.8031	0.0032	0.4853	150.4441	307.0288	150.4441	5.31	145.9	165	50.4	10	41.96	1.97	2.32	2.32	10.72	19.45	1	54	26.18	0	96.86	111.66	2	1.1	1	1	0	0	0	1
1068	0	1	0	0	0	55.8	1.74	64.5	1.92	0.05	0.02	0.37	4.38	136	297	1.1034	170.6897	0.2126	0.8807	0.0037	0.4083	121.2579	327.7241	121.2579	5.1	170.1	202	63.7	3	27.96	0.6	2.31	1.24	11.9	24.5	0	62	24.65	0	118.73	115.4	2	1.2	1	0	1	0	0	1
1069	1	1	0	0	1	56.1	1.46	63.4	3.92	0.04	0.03	0.29	5.16	157	321	2.6849	219.863	0.1986	2.1538	0.0084	0.7786	249.9403	861.863	249.9403	5.69	192.9	219	65.5	4	54.01	1	1.2	5.93	7.9	19.5	1	53	24.62	0	121.4	117.34	2	0.8	1	1	1	0	0	0
1070	0	0	0	0	0	60.6	1.98	70.5	3.32	0.05	0.03	0.31	4.37	132	315	1.6768	159.0909	0.1566	1.4008	0.0053	0.5198	163.7364	528.1818	163.7364	6.85	169.4	168	49.9	3	41.96	1.97	2.32	2.32	10.72	19.45	0	45	24.54	0	105.5	117.1	2	1.5	1	1	1	0	0	1
1071	1	0	0	0	1	58.9	1.71	67.45	4.25	0.21	0.03	0.47	5.23	151	203	2.4854	118.7135	0.2749	1.7562	0.0122	1.1681	237.1301	504.5322	237.1301	4.48	208.5	194	59.9	5	41.96	1.97	2.32	2.32	10.72	19.45	1	72	22.95	1	54.39	54.89	3	1.5	1	1	1	0	0	1
1072	1	0	1	0	3	64	1.89	73.45	2.37	0.06	0.02	0.36	3.99	124	139	1.254	73.545	0.1905	1.0172	0.009	0.4514	62.7486	174.3016	62.7486	4.44	155.9	155	43	4	25.17	0.4	1.79	1.67	8.95	14.9	0	46	20.45	0	101.06	107.79	2	1.3	1	1	1	1	0	1
1073	1	0	0	0	3	64.8	2.34	76.5	2.67	0.06	0.02	0.32	5.05	157	172	1.141	73.5043	0.1368	0.9745	0.0066	0.3651	62.8021	196.2564	62.8021	5.89	149.7	161	54.6	5	34.01	0.6	2.71	1.89	8.45	15.1	1	59	22.15	1	100.82	128.6	2	1	0	1	1	0	0	1
1074	0	0	1	0	0	56.3	1.75	65.05	3.79	0.26	0.07	0.49	4.69	138	219	2.1657	125.1429	0.28	1.4747	0.0099	1.0612	232.4028	474.2914	232.4028	5.61	174.8	157	53.5	3	39.95	1.3	2.57	2.88	6.1	19.7	1	72	24.51	1	64.21	63.28	2	1.8	1	1	1	0	0	0
1075	1	0	0	0	0	37.6	1.51	45.15	3.63	0.31	0.02	0.47	4.86	150	191	2.404	126.4901	0.3113	1.5714	0.0126	1.1299	215.8047	459.1589	215.8047	4.55	173.4	162	54.03	4.25	41.96	1.97	2.07	1.92	10.72	14	1	57	24.24	0	86.25	87.62	2	1.5	1	1	1	0	0	1
1076	1	1	0	0	1	59.4	1.21	65.45	4.37	0.03	0.01	0.46	4.92	142	261	3.6116	215.7025	0.3802	2.5556	0.0138	1.6613	433.6051	942.6198	433.6051	5.45	201.5	201	63.3	5	32.4	0.4	3.8	1.42	9.6	16.3	0	75	25.64	0	58.11	58.83	2	1.5	1	1	1	0	0	1
1077	1	0	0	0	1	65.1	1.88	74.5	4.2	0.11	0.03	0.45	5.04	148	225	2.234	119.6809	0.2394	1.7004	0.0099	1.0053	226.1968	502.6596	226.1968	4.9	188.4	168	58.2	5	41.96	1.97	2.32	2.32	10.72	19.45	1	70	21.88	1	118.36	78.41	2	1.5	1	1	1	0	0	1
1078	0	0	0	0	1	59	1.09	64.45	3.78	0.07	0.03	0.48	4.27	136	132	3.4679	121.1009	0.4404	2.2635	0.0263	1.6646	219.7255	457.7615	219.7255	4.99	168.2	173	50.2	3	41.96	1.97	2.32	2.32	10.72	19.45	1	68	24.02	1	103.38	99.45	2	1.5	1	0	1	0	0	1
1079	0	1	1	0	0	64.4	2.1	74.9	3.23	0.07	0.01	0.52	4.98	158	209	1.5381	99.5238	0.2476	1.1963	0.0074	0.7998	167.1602	321.4619	167.1602	6.75	177.7	194	58.4	4	35.51	0.7	3.26	2.72	4.88	24.5	1	57	29.75	0	98.97	127.25	2	1.3	1	1	1	0	0	0
1080	0	0	0	0	3	60.4	1.73	69.05	3.16	0.13	0.05	0.44	4.58	149	258	1.8266	149.1329	0.2543	1.3447	0.0071	0.8037	207.3545	471.2601	207.3545	5.44	159.3	162	57.6	3	41.96	1.97	2.32	2.32	10.72	19.45	1	46	23.1	0	119.8	121.4	2	0.4	1	0	0	0	0	0
1081	1	0	0	0	1	56.8	2.27	68.15	1.89	0.03	0.04	0.45	4.45	141	296	0.8326	130.3965	0.1982	0.6774	0.0028	0.3747	110.9022	246.4493	110.9022	5.61	184	207	62.6	4	42.9	0.92	2.68	3.03	6.21	23.9	0	56	21.63	0	92.99	118	2	2	1	1	1	1	0	1
1082	0	0	0	0	3	56.5	1.9	66	3.27	0.14	0.03	0.43	4.22	134	288	1.7211	151.5789	0.2263	1.308	0.006	0.7401	213.1352	495.6632	213.1352	4.2	208.6	206	52.6	3	41.96	1.97	2.32	4.32	10.72	19.45	0	38	25.64	0	110.38	110.91	1	1	0	0	1	0	0	1
1083	1	0	0	0	1	59.7	1.35	66.45	4.41	0.12	0.05	0.65	5.45	165	226	3.2667	167.4074	0.4815	2.0323	0.0145	2.1233	479.8733	738.2667	479.8733	4.93	252.5	235	47	3	37.3	1.13	2.19	3.67	12.7	25	1	70	23.24	1	96.45	130.55	2	1.7	1	1	1	0	0	1
1084	1	1	0	0	1	56	2.13	66.65	5.26	0.22	0.04	0.56	4.21	129	271	2.4695	127.23	0.2629	1.7831	0.0091	1.3829	374.7688	669.23	374.7688	5.84	169.7	184	62.7	4	29.6	0.65	2.26	1.6	4.97	16.5	0	69	32.01	0	121.2	112.78	2	1.8	1	1	1	0	0	1
1085	0	0	0	0	2	59.5	1.59	67.45	2.79	0.16	0.02	0.24	4.13	102	359	1.7547	225.7862	0.1509	1.3881	0.0049	0.4211	151.1864	629.9434	151.1864	4.55	160.6	155	52.7	3	44.8	1.08	1.43	2.98	17.6	14.7	0	38	21.09	0	109.44	104.78	2	0.7	1	0	0	1	0	1
1086	0	1	0	0	1	60.1	2.9	74.6	4.01	0.09	0.04	0.35	4.06	115	239	1.3828	82.4138	0.1207	1.1864	0.0058	0.484	115.6678	330.4793	115.6678	5	125	167	47.9	3	49.1	0.87	0.84	2.3	8.44	15.6	0	54	24.88	0	113.35	105.39	2	1	1	0	1	0	0	1
1087	0	0	0	0	3	62.6	1.56	70.4	2.99	0.15	0.04	0.47	4.26	131	272	1.9167	174.359	0.3013	1.3468	0.007	0.9008	245.0267	521.3333	245.0267	4.66	173.5	203	44.2	3	41.96	1.97	2.32	2.32	10.72	19.45	0	68	24.56	0	106.8	82.8	2	0.7	1	0	1	0	0	0
1088	0	1	0	0	3	57.6	1.67	65.95	4.5	0.1	0.07	0.48	5.58	165	211	2.6946	126.3473	0.2874	1.9397	0.0128	1.2934	272.9102	568.5629	272.9102	8.6	175.9	213	46.6	4	45.5	0.66	1.79	1.72	16.2	25.4	1	71	25.22	0	103.5	115.44	2	1	1	0	1	0	0	1
1089	0	1	0	0	3	59.1	1.26	65.4	2.88	0.03	0	0.24	4.09	128	217	2.2857	172.2222	0.1905	1.8824	0.0105	0.5486	119.04	496	119.04	6.03	163.2	247	48.8	3	63.9	0.59	3.91	1.14	12.7	14.1	0	58	24.3	0	116.67	118.97	2	0.9	1	0	1	0	0	1
1091	1	0	0	0	0	55.4	2.85	69.65	3.29	0.09	0.04	0.35	4.72	141	288	1.1544	101.0526	0.1228	0.988	0.004	0.404	116.3621	332.4632	116.3621	5.16	247.4	189	65.2	5	33.2	1.09	1.97	2.79	12.5	25.1	0	60	25.45	0	112.99	95.01	2	1.7	1	0	1	0	0	1
1092	0	0	0	0	3	54.6	2.37	66.45	4.48	0.08	0.02	0.49	4.53	132	307	1.8903	129.5359	0.2068	1.5135	0.0062	0.9262	284.3571	580.3207	284.3571	4.48	150.4	165	55	3	32.1	1.18	2.04	1.2	10.7	17.3	0	45	33.75	0	92.6	85.3	2	1.2	1	1	0	0	0	0
1093	1	0	0	0	0	58.9	2.06	69.2	3.21	0.06	0.05	0.4	4.21	127	284	1.5583	137.8641	0.1942	1.249	0.0055	0.6233	177.0175	442.5437	177.0175	3.99	207.9	186	42.5	3	41.96	1.97	2.32	2.32	10.72	19.45	0	46	25.28	0	93.29	118.86	2	1.3	0	1	0	0	0	1
1095	0	0	1	0	1	58.9	2.38	70.8	1.89	0.16	0.02	0.54	4.62	137	195	0.7941	81.9328	0.2269	0.6097	0.0041	0.4288	83.6206	154.8529	83.6206	6.13	191.3	207	50.9	6	52.8	0.92	1.31	1.9	9.1	17.9	0	47	22.59	0	82.85	99.84	2	0.9	1	1	1	0	0	1
1097	0	0	0	0	1	63.8	2.11	74.35	4.1	0.34	0.04	0.51	5.34	156	208	1.9431	98.5782	0.2417	1.3667	0.0093	0.991	206.127	404.1706	206.127	4.9	155	197	47.7	4	41.96	1.97	2.32	2.32	10.72	19.45	1	39	25.21	0	93	103.7	2	0.7	1	0	1	0	0	1
1098	0	0	0	0	2	62.4	1.72	71	3.5	0.27	0.03	0.4	4.84	148	156	2.0349	90.6977	0.2326	1.4463	0.013	0.814	126.9767	317.4419	126.9767	4.39	190.7	300	42.6	3	35.4	2.1	1.95	3.45	6.16	18.3	1	58	24.15	1	109.9	120.13	2	1	1	1	1	0	0	1
1099	1	0	0	0	0	59.3	2.28	70.7	1.33	0.06	0.01	0.5	3.59	116	201	0.5833	88.1579	0.2193	0.4667	0.0029	0.2917	58.625	117.25	58.625	4.7	161.3	171	40.6	3	40.6	1.41	1.16	1.38	10	16.3	0	52	23.07	0	128.95	120.36	2	1	1	1	0	0	0	0
1100	0	1	0	0	1	58.9	1.25	65.15	7.7	0.13	0.02	0.7	4.02	131	186	6.16	148.8	0.56	3.6667	0.0331	4.312	802.032	1145.76	802.032	5.43	233.7	190	56.1	5	41.96	1.97	2.32	2.32	10.72	19.45	0	54	28.16	0	135.4	132.3	2	1.5	0	1	0	0	0	0
1102	1	0	0	0	1	60.4	1.01	65.45	2.52	0.09	0.06	0.36	4.14	129	258	2.495	255.4455	0.3564	1.6579	0.0097	0.8982	231.7402	643.7228	231.7402	5.04	159.9	145	55	4	36	1.12	2.11	1.68	4.34	9.62	0	55	35.8	0	120.29	115.4	2	2	1	0	1	1	0	1
1103	0	0	0	0	1	62.4	1.55	70.15	2.49	0.08	0.04	0.29	4.32	141	253	1.6065	163.2258	0.1871	1.2704	0.0063	0.4659	117.8654	406.4323	117.8654	4.88	239.8	253	58.4	5	49.4	1.29	2.33	2.35	12.2	18.7	0	52	20.93	0	99.15	85.06	2	1.4	1	1	0	0	0	1
1105	1	0	1	0	2	59.1	2.07	69.45	1.79	0.07	0.03	0.32	4.77	138	209	0.8647	100.9662	0.1546	0.7189	0.0041	0.2767	57.8334	180.7295	57.8334	7.4	177	224	49.6	4	42.3	0.6	1.61	1.55	7.15	19.6	0	63	26.04	0	106.62	89.9	2	1.5	1	0	1	0	0	1
1106	1	0	0	0	1	57.3	2.41	69.35	2.93	0.03	0.01	0.33	4.37	127	256	1.2158	106.2241	0.1369	1.054	0.0047	0.4012	102.708	311.2365	102.708	6	141.7	218	53.5	4	28.3	0.61	1.49	1.95	5.83	17.6	0	57	25.97	0	82.13	108.59	2	1	1	1	1	0	0	1
1107	1	0	0	0	3	62.8	1.9	72.3	1.93	0.06	0.02	0.36	5.03	161	180	1.0158	94.7368	0.1895	0.8248	0.0056	0.3657	65.8232	182.8421	65.8232	4.41	178.8	254	41.6	4	34.5	0.86	1.21	0.88	5.95	34.7	1	50	25.83	0	91.84	95.56	2	1	1	0	0	0	0	1
1108	0	1	0	0	1	51.8	3.3	68.3	5.36	0.18	0.04	0.76	4.43	135	261	1.6242	79.0909	0.2303	1.2523	0.0062	1.2344	322.1847	423.9273	322.1847	4.22	179.1	252	58.7	6	48.4	1.44	1.45	3.93	9.93	14.8	0	73	26.49	0	122.14	89.65	2	0.6	1	1	0	0	0	1
1109	0	0	0	0	0	55.2	1.47	62.55	1.54	0.09	0.02	0.36	4.3	120	194	1.0476	131.9728	0.2449	0.7938	0.0054	0.3771	73.1657	203.2381	73.1657	4.8	170.8	213	47.2	6	38.8	1.08	1.47	1.15	6.17	16.4	0	54	26.08	0	96.38	94.65	2	1.5	1	0	1	0	0	1
1110	1	1	0	0	3	60	1.91	69.55	4.47	0.13	0.04	0.72	4.38	132	368	2.3403	192.6702	0.377	1.5964	0.0064	1.685	620.0896	861.2356	620.0896	5.34	123	196	56.9	4	90.9	1.79	4.88	5.84	12	17.9	1	75	21.99	1	95.92	80.56	2	1.5	1	1	1	0	0	1
1111	0	0	0	0	0	54.3	2.79	68.25	2.84	0.18	0.03	0.64	4.77	135	439	1.0179	157.3477	0.2294	0.7802	0.0023	0.6515	285.9951	446.8674	285.9951	4.26	186.6	186	53.1	4	23.8	0.8	0.94	1.26	11.6	20.4	0	52	23.19	0	123.55	115.64	2	0.7	0	0	1	1	0	0
1112	0	0	0	0	2	58.3	1.74	67	2.88	0.03	0.02	0.31	4	124	217	1.6552	124.7126	0.1782	1.3714	0.0076	0.5131	111.3434	359.1724	111.3434	4.9	170.9	177	51.6	3	34.9	0.85	1.8	2.27	13.4	14.5	0	48	24.24	0	107.77	90.33	2	0.8	1	0	1	0	0	1
1113	1	0	1	0	0	61.3	1.17	67.15	0.81	0.07	0.01	0.26	3.36	104	153	0.6923	130.7692	0.2222	0.5364	0.0045	0.18	27.54	105.9231	27.54	9.69	210.7	177	49.4	3	41.96	1.97	2.32	2.32	10.72	19.45	0	64	25.34	0	94.22	133.29	2	1.1	1	1	1	1	0	1
1114	1	1	0	0	1	65.3	1.39	72.25	2.31	0.21	0.01	0.32	4.84	148	230	1.6619	165.4676	0.2302	1.1969	0.0072	0.5318	122.3137	382.2302	122.3137	6.85	206.7	230	54.8	4	46.1	1.13	1.67	5.01	12.4	23	0	54	25.89	0	117.55	119.14	2	1.7	1	1	1	0	0	1
1115	1	0	0	0	1	65.7	2.23	76.85	2.34	0.12	0.06	0.44	4.74	138	199	1.0493	89.2377	0.1973	0.8211	0.0053	0.4617	91.8791	208.8161	91.8791	5.08	157.2	179	46	3	39.9	0.69	1.62	1.93	9.28	17.9	0	67	23.42	0	121.15	122.11	2	1.2	1	1	1	0	0	1
1116	0	0	0	0	0	60.2	2.3	71.7	4.07	0.27	0.02	0.52	4.36	130	241	1.7696	104.7826	0.2261	1.3087	0.0073	0.9202	221.7619	426.4652	221.7619	6.08	115.8	241	44.2	4	69.6	1.39	1.74	5.11	11.3	19.9	1	66	22.23	0	84.13	77.61	2	1.5	1	0	1	0	0	1
1117	1	0	0	0	0	58.7	2.18	69.6	2.59	0.16	0.03	0.53	4.84	145	260	1.1881	119.2661	0.2431	0.8931	0.0046	0.6297	163.7165	308.8991	163.7165	5.1	202.6	200	55.6	3	50.2	1.57	4.24	1.47	13.2	32.4	1	48	26.81	0	110.31	93.13	2	2	1	1	1	0	0	1
1118	0	0	0	0	1	56	3.71	74.55	2.64	0.14	0.01	0.48	4.68	133	231	0.7116	62.2642	0.1294	0.6083	0.0031	0.3416	78.9011	164.3774	78.9011	4.62	165.5	217	56.7	4	41.96	1.97	2.32	4.32	10.72	19.45	0	31	18.87	0	101.77	93.86	2	0.6	1	1	1	1	0	0
1119	0	1	0	0	2	62.4	1.69	70.85	1.42	0.14	0.03	0.32	4.39	127	211	0.8402	124.8521	0.1893	0.6514	0.004	0.2689	56.7328	177.2899	56.7328	5.58	134.3	206	41.9	5	32.6	1.37	2.18	2.4	8.44	22.4	1	45	25.26	1	82.31	91.91	2	0.6	1	1	0	0	0	0
1120	0	0	0	0	0	60.4	1.37	67.25	2.42	0.1	0.04	0.44	4.85	146	215	1.7664	156.9343	0.3212	1.241	0.0082	0.7772	167.1036	379.781	167.1036	5.33	171.1	179	47.2	3	41.96	1.97	2.32	2.32	10.72	19.45	1	57	21.72	0	107.49	95.97	1	1	1	0	0	0	0	1
1121	0	0	0	0	1	57.5	1.4	64.5	2.3	0.2	0.04	0.26	3.99	109	265	1.6429	189.2857	0.1857	1.2105	0.0062	0.4271	113.1929	435.3571	113.1929	4.51	187.1	191	50.2	3	29.9	0.98	1.67	2.16	8.26	15.6	0	45	21.83	0	93.17	96.5	2	1.8	1	1	1	0	0	1
1122	1	1	0	0	3	56.1	2.36	67.9	3.11	0.06	0.05	0.43	4.29	133	167	1.3178	70.7627	0.1822	1.0724	0.0079	0.5667	94.631	220.072	94.631	5.24	206	209	56.2	4	41.96	1.97	2.32	2.32	10.72	19.45	0	71	28.13	0	129.52	121.43	2	1.4	1	1	1	0	0	1
1123	1	0	0	0	1	62.3	2.39	74.25	3.13	0.24	0.04	0.56	5.79	169	286	1.3096	119.6653	0.2343	0.969	0.0046	0.7334	209.7493	374.5523	209.7493	4.98	203.9	208	55.8	4	43.6	1.6	1.59	3.58	8.18	21.2	1	46	25.35	0	104.45	132.21	1	2	1	1	1	1	0	1
1124	0	0	0	0	3	60.2	1.49	67.65	2.73	0.43	0.04	0.29	3.95	125	250	1.8322	167.7852	0.1946	1.2133	0.0073	0.5313	132.8356	458.0537	132.8356	4.57	150.4	198	48.9	4	37.9	1.34	1.91	1.88	13.6	21.4	0	45	22.77	0	97.55	97.61	1	1.5	0	0	0	0	0	1
1125	1	0	0	0	0	63.9	1.8	72.9	3.42	0.06	0.02	0.32	4.25	133	245	1.9	136.1111	0.1778	1.5545	0.0078	0.608	148.96	465.5	148.96	5.53	147.4	255	54.2	4	69	0.92	2.1	1.18	7.41	18.8	0	63	24.84	0	76.41	92.25	2	1.3	1	1	1	1	0	1
1126	0	0	0	0	3	59.4	1.37	66.25	1.97	0.1	0.02	0.27	4.58	144	184	1.438	134.3066	0.1971	1.1193	0.0078	0.3882	71.4377	264.5839	71.4377	5.22	171.6	160	43.5	3	41.96	1.97	2.32	2.32	10.72	19.45	0	44	22.23	0	123.72	97.36	2	0.7	1	0	0	0	0	1
1127	1	0	0	0	0	61.8	1.45	69.05	2.87	0.05	0.01	0.24	4.7	139	221	1.9793	152.4138	0.1655	1.64	0.009	0.475	104.9826	437.4276	104.9826	5.49	169.3	185	51.6	4	41.96	1.97	2.32	2.32	10.72	19.45	0	65	18.75	0	102.76	111.07	2	1	1	1	1	0	0	1
1129	0	1	0	0	1	56.6	1.31	63.15	5.15	0.23	0.05	0.35	4.7	138	588	3.9313	448.855	0.2672	2.6546	0.0067	1.376	809.0611	2311.6031	809.0611	4.56	378.9	310	68.4	6	39.8	0.8	2.54	1.38	12.3	35.5	0	54	29.17	0	73.02	82.22	2	0.8	0	0	1	0	0	0
1130	0	0	0	0	0	56.8	1.89	66.25	3.28	0.09	0.04	0.43	4.61	142	274	1.7354	144.9735	0.2275	1.3388	0.0063	0.7462	204.4707	475.5132	204.4707	6.47	188.3	182	51.9	3	49.2	1.73	3.96	0.79	6.46	17.6	0	53	23.53	0	102.91	112.42	2	0.4	1	0	0	0	0	0
1131	0	0	0	0	0	56.3	2.08	66.7	2.82	0.15	0.02	0.42	4.47	128	250	1.3558	120.1923	0.2019	1.0562	0.0054	0.5694	142.3558	338.9423	142.3558	5.17	165.3	215	54.7	4	33.5	1.68	0.79	1.56	8.5	18	0	45	28.23	0	93.64	103.6	2	1	1	0	0	0	0	1
1132	1	0	0	0	1	60.3	1.34	67	1.72	0.05	0.02	0.26	5.19	160	192	1.2836	143.2836	0.194	1.0299	0.0067	0.3337	64.0764	246.4478	64.0764	4.23	169.5	247	48.7	3	41.96	1.97	2.32	2.32	10.72	19.45	1	54	23.18	1	105.3	111.8	2	2	0	1	1	0	0	1
1133	0	0	0	0	3	38.6	1.84	47.8	1.68	0.12	0.03	0.34	4.43	129	242	0.913	131.5217	0.1848	0.721	0.0038	0.3104	75.1252	220.9565	75.1252	6.37	173.4	195.89	54.03	4.25	41.96	1.97	2.32	2.32	10.72	19.45	0	65	28.38	0	138.16	130.97	2	0.7	0	0	1	0	0	1
1134	0	0	0	0	3	61.9	1.47	69.25	3.8	0.05	0.03	0.31	4.51	135	317	2.585	215.6463	0.2109	2.043	0.0082	0.8014	254.0313	819.4558	254.0313	5.78	157.2	204	48.4	3	41.96	1.97	2.32	2.32	10.72	19.45	0	69	19.4	0	81.9	60.8	2	1.5	1	1	0	0	0	1
1135	0	0	0	0	1	56.2	3.74	74.9	6	0.13	0.07	0.74	5.12	143	244	1.6043	65.2406	0.1979	1.2821	0.0066	1.1872	289.6684	391.4439	289.6684	5.02	224.3	206	55.5	5	41.96	1.97	2.32	2.32	10.72	19.45	0	52	24.09	0	91	108.8	2	1.2	1	0	0	0	0	1
1137	0	0	1	0	1	62.8	1.3	69.3	2.98	0.05	0.02	0.25	4.69	136	167	2.2923	128.4615	0.1923	1.8395	0.0137	0.5731	95.7038	382.8154	95.7038	5.68	170	182	57.4	7	58.9	0.85	1.44	1.21	5.03	17.7	0	58	22.72	0	98.48	86.69	2	0.5	1	0	0	0	0	1
1138	1	0	0	0	3	57.5	2.44	69.7	2.7	0.34	0.04	0.54	4.74	145	255	1.1066	104.5082	0.2213	0.8036	0.0043	0.5975	152.373	282.1721	152.373	4.91	158.8	196	54.1	3	49.1	1.53	2.68	4.82	7.92	21.3	1	76	27.04	1	94	76.6	2	1.5	1	1	1	1	0	1
1139	1	0	0	0	1	57.7	1.77	66.55	2.13	0.29	0.06	0.5	4.52	140	188	1.2034	106.2147	0.2825	0.813	0.0064	0.6017	113.1186	226.2373	113.1186	4.64	193.8	275	52.2	4	41.96	1.97	2.32	2.32	10.72	19.45	1	76	23.95	0	92.1	83.3	2	2	0	1	1	0	0	1
1140	1	0	0	0	1	62.5	1.74	71.2	4.2	0.21	0.03	0.52	5.53	162	259	2.4138	148.8506	0.2989	1.68	0.0093	1.2552	325.0897	625.1724	325.0897	4.69	129.6	180	57.8	4	41.96	1.97	2.32	2.32	10.72	19.45	1	39	25.14	1	102.7	116.7	2	1.5	0	1	1	0	0	1
1141	1	1	0	1	0	61.9	1.25	68.15	4.06	0.36	0.06	0.46	4.48	153	247	3.248	197.6	0.368	1.9061	0.0131	1.4941	369.0378	802.256	369.0378	4.84	144.4	363	47.1	3	49.4	0.59	5.71	1.26	8.59	69.8	1	70	24.34	1	70.35	69.73	3	0.8	0	0	1	1	0	1
1142	0	0	0	0	3	58.1	1.2	64.1	3.13	0.07	0.02	0.41	4.36	123	38.6	2.6083	32.1667	0.3417	1.8412	0.0676	1.0694	41.2795	100.6817	41.2795	4.66	195.3	153	55.5	3	19.8	1.17	1.34	2.17	26.7	15.4	0	39	22.86	0	88.67	98.74	2	0.8	1	1	1	0	0	1
1143	1	0	0	0	0	59.3	1.9	68.8	4.22	0.12	0.04	0.46	5.35	162	323	2.2211	170	0.2421	1.6746	0.0069	1.0217	330.004	717.4	330.004	5.15	163.1	244	47	4	41.96	1.97	2.32	2.32	10.72	19.45	1	41	30.67	1	96.62	119.82	2	1.6	1	0	1	0	0	1
1144	0	0	0	0	0	62	1.47	69.35	4.41	0.02	0.03	0.36	4.44	134	236	3	160.5442	0.2449	2.3457	0.0127	1.08	254.88	708	254.88	4.57	184.8	208	48.6	3	41.96	1.97	2.32	2.32	10.72	19.45	0	44	21.74	0	103.28	109.13	2	0.5	1	1	0	0	0	1
1145	0	0	0	0	1	62.7	1.05	67.95	2.53	0.19	0.01	0.54	5.24	156	146	2.4095	139.0476	0.5143	1.4134	0.0165	1.3011	189.9669	351.7905	189.9669	5.74	337.2	368	54.8	4	43.5	1.06	1.18	2.18	6.79	30.4	1	56	25.13	0	81.41	78.09	2	0.8	1	1	0	0	0	1
1147	1	0	0	0	0	62.2	1.77	71.05	4.21	0.24	0.03	0.4	4.11	131	217	2.3785	122.5989	0.226	1.7254	0.011	0.9514	206.4565	516.1412	206.4565	5.09	156.9	242	51.8	4	41.96	1.97	2.32	2.32	10.72	19.45	1	68	26.73	1	98.17	83.06	2	1.6	1	1	1	0	0	1
1148	1	1	1	0	3	58.7	1.64	66.9	7.9	0.09	0.05	0.48	4.92	146	259	4.8171	157.9268	0.2927	3.4956	0.0186	2.3122	598.8585	1247.622	598.8585	6.94	175.3	226	57.4	3	61.8	0.75	4.52	3.96	21.9	16.5	1	64	25.31	1	81.78	87.12	2	1	1	1	1	1	0	1
1149	1	0	0	0	0	58.3	0.98	63.2	2.94	0.08	0.01	0.39	5.48	100	203	3	207.1429	0.398	2.0137	0.0148	1.17	237.51	609	237.51	5.01	188.9	187	60.9	3	30.3	0.78	7.38	5.04	7.35	10.1	1	71	22.49	1	119.38	108.53	2	2	0	1	0	0	0	1
1150	1	0	0	0	0	60.9	1.89	70.35	1.7	0.16	0.03	0.39	4.25	123	228	0.8995	120.6349	0.2063	0.6883	0.0039	0.3508	79.981	205.0794	79.981	5.28	166.3	147	48.5	4	35.9	0.58	0.93	1.93	15.5	17.4	0	47	32.41	0	108.81	115.16	2	1	0	1	0	0	0	1
1151	0	0	0	0	0	60.1	2.41	72.15	1.88	0.07	0.02	0.58	4.46	133	278	0.7801	115.3527	0.2407	0.6104	0.0028	0.4524	125.7806	216.8631	125.7806	4.97	123.5	174	48.8	4	41.96	1.97	2.32	2.32	10.72	19.45	0	58	27.41	0	114.6	106.2	2	0.7	1	0	0	0	0	1
1152	1	1	0	0	1	63.2	1.48	70.6	2.15	0.09	0.04	0.39	3.95	132	255	1.4527	172.2973	0.2635	1.075	0.0057	0.5666	144.4713	370.4392	144.4713	4.66	140.5	288	54	4	41.96	1.97	2.32	2.32	10.72	19.45	0	72	35.13	0	138.8	115.2	2	1.5	1	1	1	1	0	1
1153	0	1	1	0	3	58.3	1.86	67.6	6.6	0.13	0.05	0.61	5.1	150	313	3.5484	168.2796	0.328	2.4906	0.0113	2.1645	677.4935	1110.6452	677.4935	5.53	198.3	199	52.4	3	38	0.95	2.42	0.95	5.51	15.8	0	59	25.63	0	110.24	93.14	2	0.6	1	0	0	0	0	0
1155	0	0	0	0	0	56.4	2.1	66.9	3.25	0.12	0.03	0.31	4.18	136	200	1.5476	95.2381	0.1476	1.2695	0.0077	0.4798	95.9524	309.5238	95.9524	5.66	217.1	171	53.9	4	33.3	0.91	2.64	0.93	12.5	12	0	58	23.31	0	111.18	92.55	2	1.3	1	1	0	0	0	1
1156	1	0	0	0	3	58	3.09	73.45	4.6	0.32	0.05	0.54	4.29	130	230	1.4887	74.4337	0.1748	1.15	0.0065	0.8039	184.8932	342.3948	184.8932	4.35	173.7	146	55.6	5	32.1	1.05	1.01	2.4	17.2	33.4	0	48	23.78	0	124.61	116.98	2	1.5	1	1	1	0	0	1
1157	0	0	0	0	1	63.4	1.97	73.25	3.28	0.05	0.02	0.28	4.18	126	223	1.665	113.198	0.1421	1.4138	0.0075	0.4662	103.961	371.2893	103.961	4.55	190.1	172	46.9	8	37.1	1.32	0.35	1.3	12.7	18.4	0	41	25.55	0	80.44	80.59	2	0.5	1	0	0	0	0	1
1158	0	0	1	0	1	60.8	2.8	74.8	2.5	0.07	0.05	0.42	4.97	150	280	0.8929	100	0.15	0.7485	0.0032	0.375	105	250	105	9.35	207.4	183	54.3	4	29.7	0.81	3.12	2.54	8.8	18.6	0	60	20.9	0	87.75	118.93	2	0.6	0	0	0	0	0	1
1159	1	0	0	0	3	60.2	0.87	64.55	3	0.07	0.03	0.46	4.36	103	237	3.4483	272.4138	0.5287	2.0979	0.0145	1.5862	375.931	817.2414	375.931	4.71	189.6	164	57.6	4	41.96	1.97	2.32	2.32	10.72	19.45	0	47	24.22	0	107.5	110.6	2	1.5	1	1	1	0	0	1
1160	1	1	1	0	2	61.4	1.55	69.15	2.79	0.13	0.03	0.28	5.43	157	171	1.8	110.3226	0.1806	1.402	0.0105	0.504	86.184	307.8	86.184	7.52	386	180	47.3	3	38.9	1.11	1.37	1.99	14.2	23.4	1	56	27.06	0	105.76	82.53	2	1.8	1	0	1	0	0	1
1161	0	0	0	0	1	57.3	2.47	69.65	3.23	0.15	0.06	0.55	4.7	137	312	1.3077	126.3158	0.2227	1	0.0042	0.7192	224.4	408	224.4	5.83	157.9	178	61.5	9	27.2	0.93	2.18	1.38	12.3	21.3	0	58	29.09	0	113.79	101.88	2	1.2	1	1	0	0	0	1
1162	1	0	0	0	3	54.1	2.68	67.5	4.19	0.28	0.08	0.69	4.4	104	413	1.5634	154.1045	0.2575	1.1233	0.0038	1.0788	445.5315	645.6978	445.5315	4.69	201.6	208	58.8	4	25.6	1.28	1.43	0.66	23.8	17.5	0	41	26.89	0	105.73	116.52	2	1.8	1	1	1	0	0	1
1163	0	1	1	0	1	55.1	1.78	64	3.36	0.31	0.04	0.37	4.32	131	314	1.8876	176.4045	0.2079	1.344	0.006	0.6984	219.3061	592.7191	219.3061	6.39	152	227	63.4	5	31.6	0.82	1.43	1.5	14.2	22.1	0	62	25.67	0	117.62	45.29	2	1.5	1	1	1	0	0	1
1166	1	0	0	0	0	62.6	1.22	68.7	3.07	0.13	0.04	0.29	4.66	151	269	2.5164	220.4918	0.2377	1.8274	0.0094	0.7298	196.3039	676.9098	196.3039	6.5	170.9	178	62	5	40.1	1.05	2.91	3.52	9.38	21.6	1	56	21.85	1	98.87	88.27	1	1.3	1	1	1	0	0	1
1168	0	0	1	0	0	65.1	2.08	75.5	2.58	0.08	0.02	0.4	4.86	148	218	1.2404	104.8077	0.1923	1	0.0057	0.4962	108.1615	270.4038	108.1615	6.15	155.6	222	46.9	4	27.2	0.92	1.45	1.91	7.31	21.9	1	50	23.81	1	103.27	120.93	1	0.8	1	0	0	0	0	1
1169	0	1	0	0	3	61.9	1.52	69.5	2.8	0.07	0.03	0.32	4.56	128	235	1.8421	154.6053	0.2105	1.4433	0.0078	0.5895	138.5263	432.8947	138.5263	4.99	195.3	216	51	4	41.96	1.97	2.32	2.32	10.72	19.45	0	61	27.83	0	109.8	101	2	1.3	1	0	1	0	0	1
1170	1	1	0	0	3	60.4	3.86	79.7	2.11	0.18	0.09	0.55	4.94	147	270	0.5466	69.9482	0.1425	0.4509	0.002	0.3006	81.1749	147.5907	81.1749	7.57	178.8	220	56.8	5	41.96	1.97	2.32	2.32	10.72	19.45	0	59	29.14	0	118.4	117.1	2	2	1	1	1	0	0	1
1171	1	1	0	0	1	59.3	1.68	67.7	5.13	0.37	0.04	0.47	3.58	113	126	3.0536	75	0.2798	2.0039	0.0242	1.4352	180.8325	384.75	180.8325	4.6	181.3	774	61.3	4	41.96	1.97	2.32	2.32	10.72	19.45	1	81	27.34	1	95	77.3	2	1.7	1	0	1	0	0	1
1172	1	1	0	0	1	55.4	2.21	66.45	4.61	0.19	0.05	0.47	4.74	148	245	2.086	110.8597	0.2127	1.5788	0.0085	0.9804	240.1998	511.0633	240.1998	5.03	197.4	200	62.3	4	41.96	1.97	2.32	2.32	10.72	19.45	0	61	31.25	0	91.91	99	2	2	1	1	1	1	0	1
1173	1	0	0	0	0	56.5	2.24	67.7	3.23	0.4	0.03	0.36	4.52	155	173	1.442	77.2321	0.1607	1.066	0.0083	0.5191	89.8055	249.4598	89.8055	6.56	103.7	203	53.1	4	56.7	0.94	0.82	2.19	7.86	16.5	1	69	33.18	1	117.64	146.42	2	1	1	1	1	0	0	1
1174	0	1	0	0	3	59.5	2.29	70.95	1.97	0.09	0.03	0.35	4.25	125	312	0.8603	136.2445	0.1528	0.7138	0.0028	0.3011	93.9406	268.4017	93.9406	4.94	223.4	177	49.9	5	30.9	0.93	0.93	1.76	13	30.7	0	59	23.71	0	106.04	97.15	2	0.7	1	0	1	0	0	0
1175	0	0	0	0	0	59.9	3.03	75.05	4.24	0.17	0.08	0.71	4.52	124	427	1.3993	140.9241	0.2343	1.0627	0.0033	0.9935	424.2379	597.5182	424.2379	4.78	393.3	202	70.8	5	39.5	0.58	1.7	1.59	9.28	18.3	0	55	23.88	0	106.41	86.37	2	1.3	1	0	1	0	0	1
1176	0	0	0	0	2	49.5	2.9	64	4.43	0.35	0.04	0.46	5.49	164	333	1.5276	114.8276	0.1586	1.1813	0.0046	0.7027	233.9957	508.6862	233.9957	5.55	226.7	208	55.3	6	30.5	1.46	0.82	0.54	9.39	11.7	1	55	24.91	1	87.79	92.88	2	1.4	1	0	1	0	0	0
1177	0	1	0	0	0	59.5	2.91	74.05	1.65	0.16	0.01	0.38	4.87	14	213	0.567	73.1959	0.1306	0.4769	0.0027	0.2155	45.8938	120.7732	45.8938	4.77	201.3	228	50.2	4	58.1	0.61	3.52	1.46	7.74	21.2	0	61	26.22	0	138.34	138.78	2	0.8	1	0	1	1	1	1
1178	1	0	0	0	0	62.3	1.92	71.9	2.63	0.26	0.02	0.41	4.32	133	257	1.3698	133.8542	0.2135	1.0077	0.0053	0.5616	144.3349	352.0365	144.3349	4.9	166.9	204	48.6	3	27.9	1.45	1.49	0.59	12.7	14	1	43	27.72	0	114.54	116.37	1	1.1	1	1	1	1	0	1
1179	1	1	0	0	1	57.5	1.42	64.6	4.82	0.27	0.03	0.55	4.4	143	207	3.3944	145.7746	0.3873	2.1233	0.0164	1.8669	386.4486	702.6338	386.4486	4.88	141.9	230	53	3	37.1	1.09	3.08	2.49	13	13.6	1	65	22.6	1	120.08	134.05	2	0.8	1	1	1	0	0	1
1180	0	0	1	0	1	61.5	1.42	68.6	4.8	0.14	0.03	0.48	5.48	157	273	3.3803	192.2535	0.338	2.3188	0.0124	1.6225	442.9521	922.8169	442.9521	14.1	182.6	171	54.2	4	41.96	1.97	2.32	2.32	10.72	19.45	1	60	25.1	0	100.5	110.4	2	0.9	1	1	1	0	0	1
1181	1	0	0	0	0	56.4	2.47	68.75	2.64	0.33	0.07	0.55	4.3	128	256	1.0688	103.6437	0.2227	0.7719	0.0042	0.5879	150.4907	273.6194	150.4907	5.16	131.9	187	52.1	5	41.96	1.97	2.32	2.32	10.72	19.45	0	49	27.53	0	81.46	86.14	1	1	1	1	1	0	0	0
1182	0	1	0	0	3	57.3	1.31	63.85	1.99	0.07	0.05	0.26	4.4	133	197	1.5191	150.3817	0.1985	1.1775	0.0077	0.395	77.8075	299.2595	77.8075	5.43	206.4	219	54.4	6	41.96	1.97	2.32	2.32	10.72	19.45	0	66	27.18	0	122.9	145.4	2	1	1	0	0	0	0	1
1183	1	0	0	0	1	40.6	1.66	48.9	1.84	0.09	0.01	0.38	3.68	127	97	1.1084	58.4337	0.2289	0.8598	0.0114	0.4212	40.8569	107.5181	40.8569	5.68	156.9	236	48.9	5	41.96	1.97	2.32	2.32	10.72	19.45	1	74	26.33	1	74.9	79.05	2	1.5	1	1	1	0	0	1
1184	0	0	0	0	0	57.4	2.29	68.85	2.71	0.06	0.04	0.37	4.35	134	287	1.1834	125.3275	0.1616	0.9819	0.0041	0.4379	125.6659	339.6376	125.6659	4.77	166.5	164	46.1	4	35.3	0.57	1.84	0.64	10.7	33.4	0	48	22.62	0	118.18	102.62	2	0.8	1	0	1	0	0	1
1185	0	0	1	0	2	62.7	1.3	69.2	3.01	0.08	0.02	0.36	4.68	139	173	2.3154	133.0769	0.2769	1.7102	0.0134	0.8335	144.2022	400.5615	144.2022	8	187.2	196	43.9	3	41.96	1.97	2.32	2.32	10.72	19.45	1	53	25.83	0	86.7	98.2	2	1	1	1	1	0	0	1
1186	0	0	1	0	0	60.4	1.69	68.85	2.73	0.14	0.04	0.38	4.44	134	229	1.6154	135.503	0.2249	1.2133	0.0071	0.6138	140.5708	369.9231	140.5708	7.42	164.7	198	52.8	4	34.8	0.82	1.75	2.1	12.3	18.8	0	55	25.39	0	120.55	114.62	2	1.1	1	1	0	0	0	1
1187	0	0	0	0	1	60.1	2.35	71.85	4.12	0.1	0.06	0.51	4.6	143	217	1.7532	92.3404	0.217	1.3642	0.0081	0.8941	194.0257	380.4426	194.0257	5.65	176.9	225	53.4	5	34.9	1.93	2.11	1.16	9.09	21.1	1	60	28.04	0	78.61	73.13	2	0.8	1	1	1	0	0	1
1188	0	1	1	1	1	58	1.44	65.2	3.41	0.21	0.05	0.48	4.55	138	221	2.3681	153.4722	0.3333	1.5642	0.0107	1.1367	251.2033	523.3403	251.2033	6.98	124.4	191	56.1	3	34.4	0.52	0.86	1.33	9.14	12.5	1	58	27.02	1	81.44	87.94	2	1	1	0	0	0	0	1
1190	0	0	0	0	3	60.5	2.06	70.8	2.73	0.42	0.04	0.54	5.37	172	176	1.3252	85.4369	0.2621	0.8922	0.0075	0.7156	125.9511	233.2427	125.9511	5.77	172.2	219	57.8	4	58.4	1.07	2.08	2.29	12.2	22.4	1	58	26.35	0	85.39	83.71	2	1	1	0	0	0	0	0
1192	0	1	0	0	2	58.5	1.85	67.75	3.25	0.26	0.03	0.42	5.82	164	222	1.7568	120	0.227	1.2695	0.0079	0.7378	163.8	390	163.8	6.02	201.1	184	55.6	5	30.4	1.04	2.83	2.45	6.44	17	1	62	34.66	0	107	126.23	2	0.6	1	0	0	0	0	0
1194	1	0	1	0	0	63.5	2.83	77.65	3.98	0.03	0.01	0.4	4.55	133	174	1.4064	61.4841	0.1413	1.2171	0.0081	0.5625	97.8827	244.7067	97.8827	4.96	175.9	183	49.1	4	33.6	0.45	0.97	2.36	10.9	22.6	0	71	23.88	0	93.44	78.51	2	2	1	1	1	0	0	1
1195	1	1	0	0	3	61.4	2.09	71.85	3.89	0.29	0.05	0.67	4.91	155	247	1.8612	118.1818	0.3206	1.2548	0.0075	1.247	308.0173	459.7273	308.0173	5.01	164.2	185	55.8	4	53.6	0.68	2.45	4.8	3.64	17.6	1	58	33.41	1	104.3	102.26	2	2	0	1	1	0	0	1
1196	0	0	0	0	2	59.4	1.59	67.35	3.48	0.05	0.03	0.61	4.05	125	230	2.1887	144.6541	0.3836	1.5263	0.0095	1.3351	307.0717	503.3962	307.0717	4.69	171.9	171	41.9	3	36.6	0.95	0.85	0.52	7.79	19.7	0	47	20.45	0	97.17	105.05	1	0.6	0	0	0	0	0	0
1197	0	0	0	0	1	57.6	1.92	67.2	2.7	0.17	0.02	0.34	4.84	119	270	1.4063	140.625	0.1771	1.102	0.0052	0.4781	129.0938	379.6875	129.0938	4.05	176.6	178	48.1	3	24	2.2	1.77	2.81	18.9	11	0	40	22.15	0	104.54	128.82	2	0.5	1	0	0	0	0	0
1198	0	0	1	0	1	57.1	1.81	66.15	2.96	0.04	0.04	0.35	4.26	126	230	1.6354	127.0718	0.1934	1.3214	0.0071	0.5724	131.6464	376.1326	131.6464	9.48	195.6	139	54	4	41.96	1.97	2.32	2.32	10.72	19.45	0	56	19.88	0	98.8	103.3	2	0.8	1	1	0	0	0	1
1199	1	1	0	0	2	60.8	0.84	65	2.57	0.33	0.04	0.3	4.3	128	194	3.0595	230.9524	0.3571	1.702	0.0158	0.9179	178.0643	593.5476	178.0643	6.36	208.6	252	53.2	5	37.5	1.36	2.5	2.11	12.2	11.7	1	61	28.65	0	99.76	105.84	2	1.5	0	1	0	0	0	1
1200	1	0	0	0	2	61.8	1.34	68.5	3.98	0.15	0.04	0.42	4.69	153	202	2.9701	150.7463	0.3134	2.041	0.0147	1.2475	251.9875	599.9701	251.9875	5.09	165.9	220	43.6	4	45	1.47	1.69	1.71	11.1	17.1	1	62	27.92	0	116.45	144.22	2	0.3	1	0	0	0	0	1
1201	0	1	0	0	1	59.5	2.42	71.6	3.55	0.19	0.06	0.48	4.38	128	333	1.4669	137.6033	0.1983	1.127	0.0044	0.7041	234.476	488.4917	234.476	4.65	156.6	135	58.2	4	55.9	1.3	2.24	0.76	7.84	18.4	1	59	25.48	0	88.93	97.76	2	0.6	1	0	1	0	0	0
1202	1	0	0	0	0	54.3	1.91	63.85	3.77	0.34	0.09	0.45	5.25	163	263	1.9738	137.6963	0.2356	1.3513	0.0075	0.8882	233.6018	519.1152	233.6018	7.09	149.6	277	50.3	4	35.8	0.74	3.54	4.33	11.2	25.9	1	56	36.85	1	105.4	103.13	2	1.8	1	1	1	0	0	1
1203	1	0	0	0	1	55	2.7	68.5	4.09	0.1	0.03	0.59	5.08	159	137	1.5148	50.7407	0.2185	1.1959	0.0111	0.8937	122.4425	207.5296	122.4425	4.66	169.6	183	54.7	4	65.9	0.71	2.29	4.99	24	26.4	1	70	27.72	1	87.98	84.74	2	1.5	1	1	1	1	0	1
1204	1	1	0	0	3	50	2.99	64.95	5.02	0.57	0.06	1.17	4.64	148	321	1.6789	107.3579	0.3913	1.048	0.0052	1.9643	630.5557	538.9365	630.5557	4.17	173.4	195.89	54.03	4.25	70	2.12	3.72	11	18.5	17	1	66	32.72	1	106.65	89.66	2	1.4	1	0	1	0	0	1
1205	1	0	0	0	0	61	1.48	68.4	1.81	0.12	0.04	0.28	4.5	131	235	1.223	158.7838	0.1892	0.9427	0.0052	0.3424	80.4716	287.3986	80.4716	5.5	164.7	180	42.3	3	58.6	0.63	1.98	1.31	7.04	19.2	0	60	22.86	0	80.78	73.84	2	0.8	1	1	1	0	0	1
1206	1	1	0	0	3	63.3	1.75	72.05	3.16	0.09	0.03	0.37	4.5	140	165	1.8057	94.2857	0.2114	1.4107	0.0109	0.6681	110.2389	297.9429	110.2389	4.77	124.6	201	44.5	3	41.96	1.97	2.32	2.32	10.72	19.45	1	74	26.84	0	70.83	65.3	2	1.8	0	1	1	0	0	1
1207	0	1	0	0	0	59.9	1.46	67.2	3.16	0.09	0.03	0.37	4.5	140	165	2.1644	113.0137	0.2534	1.6205	0.0131	0.8008	132.1356	357.1233	132.1356	4.77	124.6	201	44.5	3	41.96	1.97	2.32	2.32	10.72	19.45	0	47	25.65	0	99.2	128.37	2	0.8	1	1	0	0	0	0
1209	0	1	0	0	3	65.1	1.43	72.25	2.35	0.07	0.01	0.42	4.46	139	212	1.6434	148.2517	0.2937	1.2176	0.0078	0.6902	146.3245	348.3916	146.3245	5.84	148.1	221	48.9	4	64.7	1.57	1.72	5.96	10.8	25.1	1	63	26.47	1	104.84	116.75	2	2	1	0	0	0	0	1
1210	1	0	0	0	1	64.8	1.44	72	2.35	0.07	0.01	0.42	4.46	139	212	1.6319	147.2222	0.2917	1.2113	0.0077	0.6854	145.3083	345.9722	145.3083	5.84	148.1	221	48.9	4	64.7	1.57	1.72	5.96	10.8	25.1	1	48	25.95	0	110.73	105.55	1	1.4	1	0	0	0	0	1
1211	0	0	0	0	1	58.6	1.82	67.7	2.54	2.07	0.05	0.47	4.81	145	180	1.3956	98.9011	0.2582	0.576	0.0078	0.6559	118.0681	251.2088	118.0681	4.54	141.2	268	47.8	5	49.2	0.99	2.02	1.99	4.97	22.8	1	62	22.53	0	110.15	110.33	2	0.5	1	0	0	0	0	0
1212	0	0	0	0	0	58.4	1.66	66.7	7.14	0.06	0.03	0.59	4.69	133	261	4.3012	157.2289	0.3554	3.0513	0.0165	2.5377	662.3425	1122.6145	662.3425	5.55	212.7	212	62.7	4	30.2	0.67	2.02	1.19	12.5	12	0	39	21.23	0	102.65	113.4	2	1	1	1	1	0	0	0
1213	0	0	0	0	2	60.1	2.18	71	4.09	0.11	0.04	0.47	4.76	139	315	1.8761	144.4954	0.2156	1.4607	0.006	0.8818	277.7635	590.9862	277.7635	5.01	138.7	184	58.2	4	45.1	2.29	1.96	0.63	14.8	32.4	1	54	29.27	0	82.15	101.57	2	0.7	1	0	0	0	0	0
1215	0	0	0	0	0	59.5	1.8	68.5	4.35	0.23	0.09	0.57	4.1	127	89	2.4167	49.4444	0.3167	1.6171	0.0272	1.3775	122.5975	215.0833	122.5975	4.39	130.6	171	50.4	3	41.8	1.19	2.67	1.06	10.7	11.4	0	53	24.91	0	105.88	97.72	2	0.7	1	0	0	0	0	1
1216	1	0	0	0	2	53	1.89	62.45	5.48	0.19	0.02	0.6	4.45	136	322	2.8995	170.3704	0.3175	2.0296	0.009	1.7397	560.1778	933.6296	560.1778	5.6	150.2	235	65.2	6	102	1.6	2.72	6.58	15.4	37.4	0	79	28.07	0	122.53	105.91	2	1.7	0	1	1	0	0	1
1217	1	0	0	0	0	58.2	1.6	66.2	3.62	0.14	0.02	0.42	4.83	140	314	2.2625	196.25	0.2625	1.6606	0.0072	0.9503	298.3785	710.425	298.3785	6.4	218.1	183	57.9	5	41.96	1.97	2.32	2.32	10.72	19.45	0	56	23.05	0	81.4	86.9	2	2	1	1	1	1	0	1
1218	1	1	0	0	0	59.2	2.81	73.25	3.16	0.17	0.04	0.57	4.55	144	223	1.1246	79.3594	0.2028	0.8802	0.005	0.641	142.9422	250.7758	142.9422	4.69	178.9	173	57.8	4	34.7	2.14	2.43	1.07	10.1	15.2	1	57	31.48	0	88.13	94.42	2	2	1	1	1	1	0	1
1219	1	1	0	0	1	62.8	1.36	69.6	3	0.07	0.02	0.38	4.42	142	174	2.2059	127.9412	0.2794	1.6393	0.0127	0.8382	145.8529	383.8235	145.8529	5.48	151.4	214	47.7	4	36.3	1.23	1.84	3.05	15	20.7	0	70	31.5	0	99.06	65.54	2	1.8	1	1	1	0	0	1
1220	0	0	0	0	3	59.2	2.24	70.4	3.75	0.22	0.06	0.35	4.87	142	278	1.6741	124.1071	0.1563	1.3066	0.006	0.5859	162.8906	465.4018	162.8906	5.56	256.2	178	60.4	5	36.8	0.68	2.36	0.89	32.2	17.2	0	52	25.39	0	126.29	149.9	2	1.3	1	1	0	0	0	1
1221	1	0	0	0	2	53.7	3.09	69.15	2.88	0.2	0.05	0.48	4.91	137	397	0.932	128.479	0.1553	0.7539	0.0023	0.4474	177.6093	370.0194	177.6093	4.93	195.4	192	64.1	4	69.6	1.02	0.96	1	9.39	15.7	0	51	28.95	1	85.55	79.66	2	1.3	0	1	1	0	0	1
1222	1	1	0	0	1	60.1	2.21	71.15	3.76	0.21	0.04	0.72	5.23	155	221	1.7014	100	0.3258	1.1824	0.0077	1.225	270.72	376	270.72	4.29	156.6	195	52.3	4	64.4	1.53	2.27	1.12	7.96	26.1	1	60	25.16	1	106.06	124.42	2	1.3	1	1	1	0	0	0
1223	1	1	1	0	3	51.4	2.25	62.65	5.07	0.15	0.03	0.51	4.38	125	281	2.2533	124.8889	0.2267	1.7245	0.008	1.1492	322.9252	633.1867	322.9252	4.82	188.5	163	63.5	3	42	1.81	1.82	0.73	5.26	15	0	66	36.65	0	95.43	80	2	1.4	1	1	0	0	0	1
1224	0	0	0	0	2	65.5	2.01	75.55	2.04	0.17	0.07	0.28	5.05	156	163	1.0149	81.0945	0.1393	0.8063	0.0062	0.2842	46.3212	165.4328	46.3212	4.94	107.9	177	39.4	3	39.3	1.94	1.29	1.55	4.86	15.2	1	53	24.91	0	108.2	119.55	2	0.2	1	0	1	1	0	0
1225	0	0	0	0	1	60.7	2.2	71.7	3.4	0.01	0.02	0.46	4.32	134	224	1.5455	101.8182	0.2091	1.2639	0.0069	0.7109	159.2436	346.1818	159.2436	4.66	161.7	190	46.1	3	40.8	1.6	1.25	0.59	20	19.2	0	43	20.9	0	98.49	82.1	2	0.6	1	1	0	0	0	0
1226	1	0	0	0	3	58.2	2.19	69.15	2.43	0.07	0.03	0.31	4.82	138	277	1.1096	126.484	0.1416	0.9346	0.004	0.344	95.2804	307.3562	95.2804	4.98	157.3	172	55.5	5	55	1.29	2.22	2.77	18.8	14	0	58	29.14	0	92.79	78.39	2	0.8	0	1	1	0	0	1
1227	1	0	0	0	0	63.2	1.46	70.5	3.47	0.27	0.07	0.33	5.4	166	219	2.3767	150	0.226	1.6291	0.0109	0.7843	171.765	520.5	171.765	5.85	181.4	177	46.3	5	59.9	1.03	2.48	1.9	7.92	27.9	1	66	26.83	0	104.37	94.95	2	0.9	1	1	1	0	0	1
1228	0	0	1	0	1	60.7	2.7	74.2	4.73	0.16	0.02	0.72	4.59	139	264	1.7519	97.7778	0.2667	1.3139	0.0066	1.2613	332.992	462.4889	332.992	6.35	164	188	60	5	40.6	1.54	1.74	1.93	11.7	18	0	61	20.94	0	119.31	113.74	2	1.2	0	1	1	0	0	1
1229	0	0	0	0	1	57.7	3.43	74.85	2.95	0.1	0.02	0.42	4.96	156	295	0.8601	86.0058	0.1224	0.7431	0.0029	0.3612	106.5612	253.7172	106.5612	4.76	164.9	176	58.4	4	33.9	0.93	1.29	0.79	7.44	18.9	0	51	26.04	0	102.67	91.36	2	0.9	1	0	0	0	0	1
1230	1	0	0	0	0	52.4	1.85	61.65	3.16	0.21	0.05	0.52	4.29	92	563	1.7081	304.3243	0.2811	1.2015	0.003	0.8882	500.0657	961.6649	500.0657	5.38	202.2	169	69.7	4	35.5	1.01	1.16	0.7	8.9	13.4	0	48	28.96	0	87.24	98.1	2	1.5	1	1	1	0	0	1
1232	1	1	0	0	3	55	1.74	63.7	2.91	0.05	0.04	0.34	4.5	136	199	1.6724	114.3678	0.1954	1.341	0.0084	0.5686	113.1555	332.8103	113.1555	5.04	205.8	158	57.4	4	41.96	1.97	2.32	2.32	10.72	19.45	0	66	22.15	0	129.7	96.5	2	1.1	1	1	1	1	0	1
1233	1	0	0	0	1	62	1.37	68.85	6.48	0.05	0.03	0.5	5.23	154	223	4.7299	162.7737	0.365	3.3231	0.0212	2.365	527.3869	1054.7737	527.3869	5.65	146.9	235	56.6	5	49.6	0.56	2.98	2.23	8.01	15.6	0	58	28.19	0	121.25	114.89	2	1.3	1	1	1	1	0	1
1234	1	1	0	0	0	56.1	1.92	65.7	5.37	0.2	0.04	0.31	4.21	129	317	2.7969	165.1042	0.1615	2.1741	0.0088	0.867	274.8489	886.6094	274.8489	5.65	250.5	195	68.8	5	60.3	1.42	3.03	5.63	11.6	14.1	0	68	25.39	0	96.41	99.21	2	1.5	1	1	1	1	0	1
1235	1	1	0	0	3	58.4	1.3	64.9	3.44	0.02	0.02	0.3	4.4	133	215	2.6462	165.3846	0.2308	2.0976	0.0123	0.7938	170.6769	568.9231	170.6769	6.42	170.4	194	65.9	6	41.7	0.47	1.66	1.6	7.32	15.6	0	66	21.63	0	111.01	100.76	2	2	1	1	1	1	0	1
1236	1	0	0	0	1	58	2.4	70	3.03	0.15	0.05	0.56	4.89	152	314	1.2625	130.8333	0.2333	0.9589	0.004	0.707	221.998	396.425	221.998	6.03	229.4	200	59.7	5	32.4	1.14	1.44	1.99	5.63	24.3	1	61	32.69	1	111.19	110.91	2	1.4	1	1	1	0	0	1
1237	0	0	0	0	1	58.8	2.11	69.35	3.27	0.09	0.02	0.35	4.89	155	259	1.5498	122.7488	0.1659	1.2724	0.006	0.5424	140.486	401.3886	140.486	6.63	173.7	196	45.8	3	53.7	1.3	1.34	1.81	7.9	21.8	1	61	29.07	0	111.3	119.32	2	1.1	1	1	1	1	0	1
1238	1	1	0	0	3	61.6	2.11	72.15	2.72	0.22	0.06	0.56	5.02	160	314	1.2891	148.8152	0.2654	0.922	0.0041	0.7219	226.6753	404.7773	226.6753	5.02	175.2	225	63.1	4	31.4	3.34	1.37	8.51	17.2	23.8	1	63	29.68	0	66.29	68.8	2	1.9	1	1	1	1	0	1
1240	0	0	0	0	1	58.4	2.13	69.05	1.53	0.04	0.02	0.28	4.38	130	212	0.7183	99.5305	0.1315	0.6194	0.0034	0.2011	42.6389	152.2817	42.6389	5.31	185.5	168	49.2	3	25.3	0.31	1.53	3.11	6.79	17.4	0	55	19.15	0	109.5	107.86	2	0.8	1	1	1	0	0	1
1241	0	0	0	0	0	55.8	2.32	67.4	1.82	0.06	0.04	0.34	4.32	134	211	0.7845	90.9483	0.1466	0.6594	0.0037	0.2667	56.2788	165.5259	56.2788	4.79	203.7	196	68.6	4	14.7	2.16	1.16	3.37	4.56	13.2	0	58	21.94	0	100.38	109.33	2	1	1	0	0	0	0	1
1242	0	0	0	0	0	66.9	1.81	75.95	1.98	0.14	0.03	0.3	4.28	137	240	1.0939	132.5967	0.1657	0.8684	0.0046	0.3282	78.7624	262.5414	78.7624	5.08	144.5	236	48.8	3	45.7	0.69	1.78	1.23	13.9	22.1	0	56	20	0	116.9	160.8	2	0.6	0	1	0	0	0	1
1243	0	0	0	0	1	58.5	2.46	70.8	2.15	0.24	0.01	0.34	3.83	130	215	0.874	87.3984	0.1382	0.7049	0.0041	0.2972	63.8882	187.9065	63.8882	5.26	163.5	250	60.5	4	55.8	0.82	1.96	3.69	7.67	19.9	0	69	25.48	0	71.76	58.23	2	0.7	1	0	0	0	0	0
1244	1	1	0	1	0	56.9	1.35	63.65	2.67	0.11	0.03	0.33	3.81	125	181	1.9778	134.0741	0.2444	1.467	0.0109	0.6527	118.1327	357.9778	118.1327	5.82	201.8	165	57	4	43.4	0.65	3.1	0.67	8.95	31.4	0	68	26.9	0	102.63	88.94	2	1.4	1	0	1	0	0	1
1245	0	0	1	0	0	60.9	1.19	66.85	3.09	0.01	0.01	0.36	3.39	117	108	2.5966	90.7563	0.3025	1.9682	0.024	0.9348	100.9573	280.437	100.9573	8.13	105.4	221	54.7	3	41.96	1.97	2.32	2.32	10.72	19.45	1	55	21.78	0	113.67	132.69	2	1.5	1	0	1	0	0	1
1246	1	0	0	0	1	60.7	2.07	71.05	3.94	0.22	0.05	0.53	4.35	134	258	1.9034	124.6377	0.256	1.3728	0.0074	1.0088	260.2684	491.0725	260.2684	5.67	134.3	184	56.1	4	51.9	0.72	3.16	3.68	12.3	19.1	0	68	23.12	0	84.14	67.56	2	2	1	0	0	0	0	0
1248	1	0	0	0	0	58.8	1.72	67.4	3.21	0.2	0.05	0.51	4.78	147	244	1.8663	141.8605	0.2965	1.2944	0.0076	0.9518	232.2398	455.3721	232.2398	5.41	155.5	181	53	4	35.9	0.93	1.17	1.94	19.7	26.2	1	41	31.41	0	99.4	110.7	2	0.7	1	0	0	0	0	0
1249	0	0	0	0	1	61.9	1.55	69.65	3.35	0.12	0.03	0.42	4.55	134	196	2.1613	126.4516	0.271	1.5802	0.011	0.9077	177.9174	423.6129	177.9174	5	161	196	53.2	3	65.2	1.08	1.88	2.74	9.5	17.9	0	57	19.38	0	100.63	82.66	2	0.9	1	0	0	0	0	1
1250	1	0	0	0	1	60.3	2.3	71.8	2.07	0.05	0.02	0.39	4.96	154	174	0.9	75.6522	0.1696	0.75	0.0052	0.351	61.074	156.6	61.074	4.54	199.7	247	50.1	4	50.2	0.61	0.88	2.22	16	27.5	0	64	22.68	0	136.75	116.83	2	1.7	1	0	1	0	0	0
1251	0	0	0	0	0	63.6	2.3	75.1	4.32	0.06	0.06	0.52	5.41	155	264	1.8783	114.7826	0.2261	1.4694	0.0071	0.9767	257.8477	495.8609	257.8477	5.07	232.9	251	51.7	5	41.96	1.97	2.32	2.32	10.72	19.45	0	68	26.12	0	131.41	131.69	2	1.2	1	0	0	0	0	0
1253	1	1	1	0	3	64.5	1.2	70.5	4.05	0.08	0.03	0.28	4.54	144	235	3.375	195.8333	0.2333	2.5472	0.0144	0.945	222.075	793.125	222.075	10.17	179	199	51	3	28.4	1.26	3.86	3.19	7.82	27.9	1	66	22.57	1	129.76	112.91	2	1.5	1	1	0	1	0	0
1254	1	0	0	0	3	65	0.86	69.3	3.18	0.04	0.04	0.17	5.06	152	259	3.6977	301.1628	0.1977	2.8649	0.0143	0.6286	162.8086	957.6977	162.8086	5.15	152.5	204	50.3	4	44.9	0.68	1.33	2.6	9.81	29.4	0	70	22.58	0	106.67	108.67	2	1	1	0	0	0	0	0
1255	0	1	0	0	0	60.9	2.24	72.1	3.32	0.07	0.05	0.61	4.74	150	223	1.4821	99.5536	0.2723	1.1178	0.0066	0.9041	201.6159	330.5179	201.6159	5.17	156	192	55.2	4	41.96	1.97	2.32	2.32	10.72	19.45	1	53	27.38	0	88.8	95.2	2	1.5	1	0	0	0	0	0
1256	0	0	0	0	1	60.6	1.57	68.45	1.68	0.08	0.05	0.31	4.01	125	202	1.0701	128.6624	0.1975	0.8358	0.0053	0.3317	67.0074	216.1529	67.0074	4.47	167.6	157	43.3	3	88.8	1.15	3.05	1.41	4.67	20.4	0	62	22.48	0	115.98	77.41	2	1.5	1	1	0	0	0	0
1257	1	0	0	0	1	62.3	1.15	68.05	1.78	0.19	0.03	0.35	4.03	126	207	1.5478	180	0.3043	1.0349	0.0075	0.5417	112.14	320.4	112.14	4.75	144.7	213	45.6	5	47.1	1.06	1.23	1.43	7.01	16.9	0	46	23.51	0	109.1	114.8	2	0.8	1	1	1	0	0	0
1258	0	0	0	0	3	58.9	2.8	72.9	6.34	0.69	0.11	0.64	4.56	137	296	2.2643	105.7143	0.2286	1.4953	0.0076	1.4491	428.9463	670.2286	428.9463	4.93	175.5	212	55.4	3	30.9	0.49	1.55	1.76	8.33	18.7	0	48	27.41	0	108.64	104.79	2	1.2	1	0	0	0	0	0
1259	1	0	0	0	3	62.4	2.09	72.85	2.75	0.15	0.05	0.4	3.19	125	282	1.3158	134.9282	0.1914	1.0223	0.0047	0.5263	148.4211	371.0526	148.4211	4.23	160	178	47.1	3	41.96	1.97	2.32	2.32	10.72	19.45	1	71	21.8	1	118	118.8	2	1.8	1	1	0	1	0	0
1261	1	0	0	0	3	59.7	1.92	69.3	3	0.08	0.05	48	4.09	124	325	1.5625	169.2708	25	0.0599	0.0048	75	24375	507.8125	24375	5.14	174.8	193	51.7	5	24.9	0.81	1.17	0.76	11.9	16.9	0	55	34.13	0	103.04	114.4	2	1	1	0	1	0	0	0
1262	1	0	0	0	1	59.2	1.33	65.85	1.8	0.11	0.05	0.32	4.41	129	236	1.3534	177.4436	0.2406	0.9945	0.0057	0.4331	102.2075	319.3985	102.2075	10.33	177.2	262	51.4	6	26.6	0.69	0.86	1.63	8.72	27.5	0	62	30.12	0	106.6	151.78	2	1.8	1	0	0	0	1	0
1263	1	1	0	0	0	60.4	2.94	75.1	4.02	0.14	0.04	0.56	4.78	151	295	1.3673	100.3401	0.1905	1.0924	0.0046	0.7657	225.8857	403.3673	225.8857	7.33	138.8	232	63.9	5	32.4	0.96	2.63	2.4	10.6	18.8	0	63	24.09	0	115.84	115.04	2	1.3	1	0	1	0	0	0
1264	0	0	0	0	0	57.7	1.62	65.8	3.01	0.06	0.04	0.39	5.52	161	169	1.858	104.321	0.2407	1.4265	0.011	0.7246	122.4624	314.0062	122.4624	4.78	188.2	192	52.1	3	32	1.4	1.18	1.29	6.83	25.2	1	24	24.57	1	94.76	114.7	2	1.2	1	0	0	0	0	0
1265	0	0	0	0	1	55.9	2.72	69.5	2.8	0.16	0.04	0.35	4.38	138	216	1.0294	79.4118	0.1287	0.8563	0.0048	0.3603	77.8235	222.3529	77.8235	4.88	123.6	172	53.1	4	53.7	2.52	1.47	3	8.9	19.8	0	71	25.46	0	110.99	96.82	2	1	0	1	1	0	0	0
1266	0	1	0	0	0	59.8	2.6	72.8	3.78	0.24	0.03	0.71	5.08	155	222	1.4538	85.3846	0.2731	1.0559	0.0065	1.0322	229.1552	322.7538	229.1552	4.66	136.3	222	46.8	5	11.2	1.2	2.07	2.43	13.7	19.5	1	66	24.68	1	96.56	106.54	2	0.5	1	0	0	0	0	0
1267	0	0	0	0	1	57.2	2.05	67.45	3.2	0.09	0.03	0.32	4.27	128	248	1.561	120.9756	0.1561	1.2851	0.0063	0.4995	123.879	387.122	123.879	4.97	142	234	56.3	4	49.7	0.73	1.94	2.71	7.62	23.7	0	70	28.78	0	103.9	94.98	2	1.6	1	0	0	0	0	0
1268	1	0	0	0	2	64.6	1.97	74.45	5.45	0.28	0.03	0.6	4.99	157	348	2.7665	176.6497	0.3046	1.8924	0.0079	1.6599	577.6447	962.7411	577.6447	5.9	220.9	222	49	5	35.6	1.21	2.23	4.15	7.71	16.9	1	56	26.2	0	95.86	104.74	2	1.8	1	1	1	0	0	0
1269	1	0	0	0	1	59.7	3	74.7	4.5	0.1	0	0.21	5.03	145	230	1.5	76.6667	0.07	1.3595	0.0065	0.315	72.45	345	72.45	5.28	180.4	335	58.2	4	54	2.59	2.57	1.78	10.4	18.1	0	51	26.11	0	113.36	114.99	2	2	1	1	1	0	0	1
1270	1	0	0	0	2	44.9	2.55	57.65	3.31	0.12	0.04	0.39	4.95	160	208	1.298	81.5686	0.1529	1.0677	0.0062	0.5062	105.2969	269.9922	105.2969	5.01	173.4	195.89	54.03	4.25	41.96	1.97	2.32	2.32	10.72	19.45	1	65	24.73	1	93.92	96.71	2	1.7	1	0	0	0	0	0
1271	1	0	0	0	2	55.9	1.54	63.6	2.6	0.15	0.02	0.35	4.52	137	186	1.6883	120.7792	0.2273	1.2621	0.0091	0.5909	109.9091	314.026	109.9091	5.02	178.6	178	48.7	3	53.1	1.87	3.49	3.94	9.7	20.1	1	65	30.41	0	114.26	110.46	2	2	1	1	0	1	0	0
1272	1	0	0	0	3	59.5	2.16	70.3	2.51	0.07	0.02	0.49	4.57	132	296	1.162	137.037	0.2269	0.9161	0.0039	0.5694	168.5419	343.963	168.5419	4.99	164.3	172	54.3	5	23.6	0.78	2.1	3.81	8.12	13.8	0	53	30.06	0	85.13	80.03	2	2	1	0	0	0	1	0
1273	0	0	0	0	3	63.7	1.36	70.5	3.24	0.12	0.03	0.41	4.46	134	307	2.3824	225.7353	0.3015	1.6875	0.0078	0.9768	299.8668	731.3824	299.8668	4.35	177.6	195	43.7	3	41.96	1.97	2.32	4.32	10.72	19.45	0	28	22.23	0	103.83	123.13	1	0.6	1	0	0	0	0	1
1274	1	0	0	0	1	55.3	1.88	64.7	2.41	0.28	0.04	0.49	4.49	131	254	1.2819	135.1064	0.2606	0.8959	0.005	0.6281	159.5471	325.6064	159.5471	4.89	242.5	253	60.2	6	41.96	1.97	2.32	2.32	10.72	19.45	0	63	26.99	0	95.57	87.69	2	0.8	1	1	0	0	0	0
1275	1	1	0	0	1	59.7	2.54	72.4	5.42	0.27	0.08	0.77	5.67	124	378	2.1339	148.8189	0.3031	1.4809	0.0056	1.6431	621.0808	806.5984	621.0808	4.05	174.3	197	58.6	5	58	0.77	1.17	4.23	5.66	14.4	1	59	25.48	1	104.65	137.18	2	1.2	0	0	0	0	0	0
1276	0	0	0	0	2	62.2	1.54	69.9	3.12	0.11	0.04	0.36	4.76	154	266	2.026	172.7273	0.2338	1.522	0.0076	0.7294	194.0073	538.9091	194.0073	4.37	129.3	222	51.7	7	24.5	0.99	1.19	0.7	6.61	14.1	1	44	25.58	1	87.75	103.21	2	1.8	0	1	0	0	0	1
1277	1	0	0	0	2	60.5	1.67	68.85	2.48	0.09	0.03	0.25	4.06	127	257	1.485	153.8922	0.1497	1.2157	0.0058	0.3713	95.4132	381.6527	95.4132	6.75	208.9	152	49.3	5	27.2	1.8	2.18	1.03	10.7	15.6	0	45	22.67	0	116.69	115.09	2	1	1	0	1	0	0	1
1278	1	0	0	0	0	62	1.69	70.45	1.86	0.07	0.02	0.32	5.21	151	301	1.1006	178.1065	0.1893	0.8857	0.0037	0.3522	106.009	331.2781	106.009	5.92	142.9	220	47.1	5	40	0.78	1.6	7.39	7.27	22.1	1	47	32.56	0	89.58	104.97	2	1.3	1	0	0	1	0	0
1279	0	1	0	0	1	59.3	1.86	68.6	2.8	0.16	0.03	0.31	4.98	154	241	1.5054	129.5699	0.1667	1.1864	0.0062	0.4667	112.4667	362.7957	112.4667	4.88	170	222	58.8	4	69.9	0.62	1.15	2.91	21.1	16.8	0	58	23.83	0	124.47	110.58	2	0.7	1	0	0	0	0	0
1280	0	0	0	0	1	40.2	2.52	52.8	2.03	0.3	0.04	0.32	4.71	141	293	0.8056	116.2698	0.127	0.6384	0.0027	0.2578	75.5289	236.0278	75.5289	5.26	173.4	195.89	54.03	4.25	41.96	1.97	2.32	2.32	10.72	19.45	0	55	26.15	0	112.72	93.6	2	0.7	1	0	0	0	0	0
1281	1	0	0	0	3	62.3	1.32	68.9	1.96	0.3	0.04	0.31	4.4	138	257	1.4848	194.697	0.2348	0.9949	0.0058	0.4603	118.2979	381.6061	118.2979	4.11	179.4	143	46.6	4	59.2	1.53	2.81	4.16	7.19	19	1	66	19.91	1	109.61	111.36	2	1.5	1	0	0	0	1	1
1282	1	0	0	0	2	58.3	2.48	70.7	2.67	0.16	0.02	0.58	4.62	140	236	1.0766	95.1613	0.2339	0.8241	0.0046	0.6244	147.3668	254.0806	147.3668	4.97	222.7	183	75.3	6	35.7	1.34	1.62	2.02	10	15.3	1	59	21.47	1	103.88	104.6	2	1.8	1	0	1	0	0	1
1283	0	0	0	0	0	39.3	2.97	54.15	2.97	0.07	0.03	0.3	4.41	138	281	1	94.6128	0.101	0.8813	0.0036	0.3	84.3	281	84.3	4.44	173.4	195.89	54.03	4.25	44.4	0.96	0.73	1.19	7.52	29.9	0	47	21.77	0	98.9	112.6	1	0.5	1	0	0	0	0	0
1284	0	1	1	0	1	61.2	1.62	69.3	2.97	0.07	0.03	0.3	4.41	138	281	1.8333	173.4568	0.1852	1.4703	0.0065	0.55	154.55	515.1667	154.55	4.44	173.4	195.89	54.03	4.25	44.4	0.96	0.73	1.19	7.52	29.9	0	65	24.31	0	89.55	84.44	2	0.5	1	0	0	0	0	0
1285	1	0	0	0	1	56.7	1.14	62.4	2.77	0.24	0.02	0.26	3.94	120	177	2.4298	155.2632	0.2281	1.6687	0.0137	0.6318	111.8205	430.0789	111.8205	5.1	147.6	151	52.2	4	41.96	1.97	2.32	2.32	10.72	19.45	0	73	21.86	0	132.6	92.1	2	1.2	1	0	0	0	0	0
1286	0	0	0	1	0	59.7	2.35	71.45	2.07	0.09	0.02	0.32	4.46	135	317	0.8809	134.8936	0.1362	0.7446	0.0028	0.2819	89.3535	279.2298	89.3535	5.35	217.6	145	56.7	4	41.96	1.97	2.32	2.32	10.72	19.45	0	55	31.25	0	81.2	89.6	2	1	1	0	0	0	0	1
1287	0	1	1	0	0	63.9	2.17	74.75	3.28	0.25	0.06	0.45	4.58	134	257	1.5115	118.4332	0.2074	1.1195	0.0059	0.6802	174.8074	388.4608	174.8074	7.69	167.1	179	48.5	5	41.96	1.97	2.32	2.32	10.72	19.45	0	57	22.6	0	105.97	111.76	2	1.4	1	0	0	0	0	0
1288	0	0	0	0	2	59.4	0.91	63.95	1.94	0.13	0.03	0.27	4.68	138	192	2.1319	210.989	0.2967	1.4478	0.0111	0.5756	110.516	409.3187	110.516	4.91	192.8	177	52.5	4	48.5	2.92	1.4	2.51	8.32	12.5	1	52	22.41	0	87.09	118.16	2	1	1	0	0	0	0	0
1289	0	0	0	0	3	55.4	1.59	63.35	3.48	0.25	0.02	0.37	5.39	169	180	2.1887	113.2075	0.2327	1.5605	0.0122	0.8098	145.766	393.9623	145.766	4.86	204.3	222	52.6	4	49.5	1.44	2.52	3.3	11.2	31.8	1	60	25.61	0	103.12	126.08	2	1	1	0	0	0	0	0
1290	1	1	0	0	1	63	1.22	69.1	2.23	0.04	0.01	0.18	4.57	126	177	1.8279	145.082	0.1475	1.5379	0.0103	0.329	58.2359	323.5328	58.2359	4.92	249.7	182	47.5	4	30.3	1.33	1.26	2.39	11.7	16.8	0	54	26.6	0	111.78	85.86	2	1.8	1	0	1	0	0	0
1291	1	0	0	0	0	56.4	1.77	65.25	3.03	0.11	0.02	0.53	5.13	157	224	1.7119	126.5537	0.2994	1.2469	0.0076	0.9073	203.2325	383.4576	203.2325	4.74	175.6	207	51.8	3	29	1.31	3.42	1.95	5.08	14.9	1	62	23.74	0	105.45	114.16	2	1.4	1	0	0	0	0	0
1292	1	0	0	0	2	53.9	1.75	62.65	4.22	0.12	0.03	0.63	4.45	145	244	2.4114	139.4286	0.36	1.668	0.0099	1.5192	370.6848	588.3886	370.6848	4.62	119.1	216	46.9	5	45.1	1.53	2.63	3.28	8.07	22.2	1	69	29.34	1	126.24	111.43	3	2	1	1	0	0	0	0
1293	1	1	1	0	3	58.7	2.88	73.1	1.98	0.09	0.02	0.43	4.71	142	236	0.6875	81.9444	0.1493	0.5789	0.0029	0.2956	69.7675	162.25	69.7675	6.98	219.7	241	59.2	5	58.5	0.81	3.35	4.35	13.3	19.1	0	65	35.66	0	111.44	102.29	3	1.3	1	0	0	0	0	1
1294	0	0	0	0	3	63.3	1.57	71.15	2.57	0.06	0.01	0.28	5.14	157	254	1.6369	161.7834	0.1783	1.3385	0.0064	0.4583	116.4194	415.7834	116.4194	4.93	149.3	166	48.8	4	43.5	0.53	1.69	1.46	5.07	11.8	1	52	23.92	0	112.09	91.44	2	0.6	1	0	0	0	0	0
1295	1	1	0	0	1	59.8	1.96	69.6	3.28	0.14	0.02	0.45	4.54	138	176	1.6735	89.7959	0.2296	1.2763	0.0095	0.7531	132.5388	294.5306	132.5388	5.66	169	227	48.8	4	21.6	1.06	1.88	5.1	11.2	22.1	1	67	24.2	1	106.4	84.98	2	1.7	1	1	1	0	0	0
1296	1	1	0	1	1	56.1	2.21	67.15	2.61	0.09	0.03	0.41	4.99	146	196	1.181	88.6878	0.1855	0.9526	0.006	0.4842	94.9048	231.4751	94.9048	4.79	197.4	172	57.8	4	41.96	1.97	2.32	2.32	10.72	19.45	0	55	21.99	0	107.5	148.2	2	1.8	1	1	1	0	0	1
1297	1	0	0	0	1	61.7	1.77	70.55	2.32	0.1	0.03	0.31	4.44	128	272	1.3107	153.6723	0.1751	1.0498	0.0048	0.4063	110.5211	356.5198	110.5211	4.52	179	202	52.8	4	33.1	0.81	1.85	3.35	10.2	18	0	55	23.23	1	106.45	111.04	2	1.3	1	1	0	0	0	1
1298	1	0	1	0	0	56.6	1.91	66.15	4.18	0.13	0.02	0.38	3.59	94	294	2.1885	153.9267	0.199	1.7131	0.0074	0.8316	244.4972	643.4136	244.4972	6.54	328.4	199	52.7	3	37.8	0.38	2.38	2.63	10.9	17.7	0	69	25.78	0	94.21	97.26	2	1.5	1	1	0	0	0	1
1299	0	0	0	0	2	61.9	1.86	71.2	3.15	0.1	0.02	0.54	4.87	132	320	1.6935	172.043	0.2903	1.25	0.0053	0.9145	292.6452	541.9355	292.6452	5.72	170.8	219	47.4	4	41.96	1.97	2.32	2.32	10.72	19.45	0	47	31.18	0	117.6	135.7	2	1	1	0	0	0	0	0
1301	1	0	1	0	1	62.7	2.45	74.95	4.76	0.03	0.08	0.55	4.66	151	187	1.9429	76.3265	0.2245	1.5305	0.0104	1.0686	199.8229	363.3143	199.8229	8.97	168.8	196	51.5	5	41.96	1.97	2.32	2.32	10.72	19.45	1	64	20.81	1	79.78	80.82	2	1.5	0	0	0	0	0	1
1302	1	1	0	0	0	59.1	1.85	68.35	2.66	0.14	0.04	0.32	4.27	131	239	1.4378	129.1892	0.173	1.1319	0.006	0.4601	109.9658	343.6432	109.9658	5.49	159.7	197	52.3	6	41.96	1.97	2.32	2.32	10.72	19.45	0	69	23.44	0	130.17	89.32	2	1.3	0	1	0	1	0	0
1303	1	0	0	0	3	57.1	1.78	66	4.15	0.18	0.06	0.42	4.51	134	242	2.3315	135.9551	0.236	1.7008	0.0096	0.9792	236.9697	564.2135	236.9697	4.92	135.1	181	49.1	4	41.96	1.97	2.32	2.32	10.72	19.45	0	67	24.34	0	83.7	75.6	2	1.5	1	1	1	0	0	1
1304	1	0	0	0	0	60.2	1.66	68.5	1.98	0.1	0.03	0.39	4.43	133	312	1.1928	187.9518	0.2349	0.9083	0.0038	0.4652	145.1364	372.1446	145.1364	4.22	198.8	180	48.5	5	36.6	1.01	1.94	2.92	13.3	15.2	0	60	23.88	0	125.64	75.2	2	1.5	1	0	0	0	0	1
1305	0	0	0	0	1	59.7	2.54	72.4	2.79	0.21	0.06	0.48	4.35	129	263	1.0984	103.5433	0.189	0.848	0.0042	0.5272	138.6652	288.8858	138.6652	5.26	221.8	164	47.8	3	54.1	0.84	9.41	1.08	7.45	21.6	0	69	23.87	0	149.99	147.16	2	1.3	1	1	1	0	0	0
1306	0	0	0	0	0	56.8	1.79	65.75	2.16	0.22	0.04	0.44	4	127	254	1.2067	141.8994	0.2458	0.8675	0.0048	0.5309	134.8612	306.5028	134.8612	5.36	180.4	209	48.6	3	25.9	1.06	0.97	1.09	9.11	16.8	0	45	25.78	0	95.97	93.81	2	1.9	0	1	0	0	0	1
1307	0	0	0	0	0	59.5	1.33	66.15	2.67	0.05	0.02	0.31	4.07	126	223	2.0075	167.6692	0.2331	1.5614	0.009	0.6223	138.7798	447.6767	138.7798	4.6	166.2	144	49.6	3	28.5	0.79	1.51	0.4	16.7	21.4	0	48	23.34	0	127	128.97	1	1.5	1	1	1	0	0	1
1308	1	1	1	0	2	59.4	1.51	66.95	2.27	0.19	0.04	0.36	4.7	143	297	1.5033	196.6887	0.2384	1.081	0.0051	0.5412	160.734	446.4834	160.734	7.25	176.1	199	57.8	3	54.3	0.92	1.79	17.2	7.29	19	0	72	27.68	0	140.94	79.53	2	1.1	1	0	1	0	0	0
1311	0	0	0	0	3	56.1	2.08	66.5	2.92	0.02	0.03	0.4	4.5	142	260	1.4038	125	0.1923	1.1542	0.0054	0.5615	146	365	146	4.73	170.1	168	50.6	3	41.96	1.97	2.32	2.32	10.72	19.45	0	42	21.11	0	112.5	100	2	1.5	1	1	0	0	0	1
1313	1	1	0	0	1	62.9	1.82	72	3.66	0.03	0.02	0.41	4.11	126	237	2.011	130.2198	0.2253	1.6053	0.0085	0.8245	195.4078	476.6044	195.4078	4.67	158.4	211	47.8	3	40.5	1.07	3.48	2.23	5.67	22.9	0	56	23.03	0	93.39	112.25	2	1.5	1	1	1	1	0	1
1314	1	0	1	0	1	56.2	2.06	66.5	4.04	0.07	0.02	0.5	5.07	163	259	1.9612	125.7282	0.2427	1.5245	0.0076	0.9806	253.9709	507.9417	253.9709	8.24	202.4	206	64.6	6	37.9	0.34	3.36	4.97	6.15	18.9	1	69	22.84	0	93.78	102.72	2	1.5	0	1	0	0	0	1
1315	0	0	0	0	1	54.6	0.94	59.3	3.24	0.01	0.02	0.52	4.36	133	178	3.4468	189.3617	0.5532	2.1745	0.0194	1.7923	319.0366	613.5319	319.0366	4.5	224.3	203	60.3	12	41.96	1.97	2.32	2.32	10.72	19.45	0	54	24.65	0	105.5	131.9	2	0.7	1	0	0	0	0	0
1316	1	0	0	0	3	66.7	2.25	77.95	4.69	0.29	0.04	0.78	4.07	139	286	2.0844	127.1111	0.3467	1.3958	0.0073	1.6259	464.9979	596.1511	464.9979	5.04	140	171	50.7	4	41.96	1.97	2.32	2.32	10.72	19.45	1	53	26.37	1	104.65	137.18	2	2	0	1	0	0	0	1
1317	1	0	0	0	2	53.3	1.66	61.6	2.45	0.12	0.02	0.33	4.04	119	294	1.4759	177.1084	0.1988	1.1502	0.005	0.487	143.1922	433.9157	143.1922	4.58	216.5	211	49.1	4	17.7	1.13	1.27	3.22	15.1	14.6	0	44	24.17	0	116.11	97.44	1	2	1	0	0	0	0	1
1318	0	0	0	0	3	57.4	2.35	69.15	2.95	0.06	0.03	0.5	4.97	151	223	1.2553	94.8936	0.2128	1.0034	0.0056	0.6277	139.9681	279.9362	139.9681	5.5	209.6	237	60	4	41.96	1.97	2.32	2.32	10.72	19.45	0	58	28.48	0	95.6	89.4	2	0.7	1	0	0	0	0	1
1319	1	1	0	0	2	65.7	2.23	76.85	2.89	0.42	0.03	0.47	4.92	149	187	1.296	83.8565	0.2108	0.9175	0.0069	0.6091	113.9023	242.3453	113.9023	5.2	133.7	169	50.8	3	41.6	1.58	2.99	1.68	9.97	49.3	1	52	26.83	0	86.08	129.43	2	1.3	1	0	0	0	0	1
1320	1	0	0	0	0	60.2	1.57	68.05	3.82	0.05	0.01	0.29	4.08	120	181	2.4331	115.2866	0.1847	1.9896	0.0134	0.7056	127.7145	440.3949	127.7145	4.3	225.6	182	48.7	3	33.7	0.84	1.61	2.45	5.55	16	0	31	22.27	0	101.24	101.88	2	0.6	0	0	0	0	0	1
1321	1	1	0	0	3	58.3	2.17	69.15	2.89	0.25	0.08	0.46	5.72	174	215	1.3318	99.0783	0.212	0.9764	0.0062	0.6126	131.7147	286.3364	131.7147	4.45	183.5	264	50.2	4	44	1.87	1.69	1.05	12.2	22.8	1	71	25.88	1	120	138.2	2	1.3	0	0	1	0	0	1
1322	0	0	0	0	0	64.2	1.72	72.8	2.71	0.18	0.07	0.35	4.39	136	271	1.5756	157.5581	0.2035	1.1681	0.0058	0.5515	149.4439	426.9826	149.4439	4.91	149.2	212	45.1	3	41.96	1.97	2.32	2.32	10.72	19.45	0	56	23.34	0	113.42	104.06	2	1	1	1	1	0	0	1
1323	1	0	0	0	3	62.5	1.43	69.65	2.69	0.07	0.03	0.33	4.4	132	120	1.8811	83.9161	0.2308	1.4462	0.0157	0.6208	74.4923	225.7343	74.4923	4.42	150.8	240	50.9	2	42.9	0.85	3.31	1.69	13.6	11.5	0	52	19.31	0	117.8	115.04	1	1.5	1	1	1	0	0	0
1324	1	1	0	0	1	58.8	2.2	69.8	4	0.01	0.03	0.34	4.83	140	254	1.8182	115.4545	0.1545	1.5504	0.0072	0.6182	157.0182	461.8182	157.0182	5.4	195.3	156	51.7	4	72.9	1.02	2.19	2.35	14.5	15.2	0	62	28.04	0	116.03	90.31	2	2	1	1	0	0	0	0
1326	0	0	0	0	0	58.1	1.77	66.95	2.7	0.11	0.01	0.34	4.07	118	266	1.5254	150.2825	0.1921	1.2108	0.0057	0.5186	137.9593	405.7627	137.9593	4.63	143.5	152	46.9	4	39.1	1.7	1.67	2.93	8.41	17.3	0	32	22.41	0	100.81	96.37	2	1.5	1	0	1	0	0	1
1327	0	1	1	0	3	60	1.35	66.75	2.62	0.09	0.01	0.38	4.6	116	251	1.9407	185.9259	0.2815	1.4317	0.0077	0.7375	185.1079	487.1259	185.1079	5.76	117.3	139	50.2	3	124	1.71	4.06	0.3	6.79	18.9	1	76	24.82	1	87.35	105.54	2	1	1	1	0	1	0	1
1328	1	1	1	0	3	57.5	1.71	66.05	3.36	0.09	0.02	0.32	4.88	141	234	1.9649	136.8421	0.1871	1.5701	0.0084	0.6288	147.1326	459.7895	147.1326	5.7	161.7	190	56.6	4	56.2	0.5	2.23	1.61	10.7	16.6	0	68	21.11	0	147	135.42	2	1	1	0	1	0	0	1
1329	0	0	0	0	2	57.1	2.39	69.05	3.13	0.09	0.02	0.4	4.35	134	131	1.3096	54.8117	0.1674	1.0793	0.01	0.5238	68.6243	171.5607	68.6243	4.91	179.7	149	47.9	4	47.3	0.61	1.25	1.07	18.5	18.7	0	50	22.19	1	132.97	124.39	2	1.2	1	0	0	0	0	1
1330	0	0	0	0	1	62	1.99	71.95	1.35	0.04	0.02	0.37	3.98	123	271	0.6784	136.1809	0.1859	0.5579	0.0025	0.251	68.0224	183.8442	68.0224	4.53	200.2	194	65.5	4	41.96	1.97	2.32	2.32	10.72	19.45	0	44	23.8	0	111.6	135	2	0.8	1	0	0	0	0	1
1331	1	1	0	0	1	40.3	1.17	46.15	3.33	0.23	0.04	0.43	4.76	135	221	2.8462	188.8889	0.3675	1.7807	0.0129	1.2238	270.47	629	270.47	5.92	173.4	195.89	54.03	4.25	65.1	1.02	6.52	4.24	18.9	14.2	1	71	23.39	1	82.38	81.87	2	1.8	1	1	1	1	0	1
1332	1	0	0	0	1	66.1	1.81	75.15	1.75	0.1	0.01	0.28	3.87	121	180	0.9669	99.4475	0.1547	0.7955	0.0054	0.2707	48.7293	174.0331	48.7293	4.53	161.9	169	44.6	3	30.5	0.5	1.11	1.35	10.1	20.9	0	59	20.83	0	87.01	95.17	2	1.7	0	1	1	0	0	1
1333	1	1	0	0	1	62.7	2.67	76.05	3.01	0.11	0.03	0.4	4.11	121	319	1.1273	119.4757	0.1498	0.9377	0.0035	0.4509	143.8487	359.6217	143.8487	5.81	127.9	168	54	4	36.7	0.72	3.04	0.63	6.83	10.1	0	65	27.78	0	101.4	94.43	2	1.5	1	1	1	0	0	0
1334	1	0	0	0	1	58.7	3.14	74.4	3.15	0.13	0.05	0.44	4.68	142	276	1.0032	87.8981	0.1401	0.8378	0.0036	0.4414	121.8268	276.879	121.8268	5.07	223.8	171	53.1	4	42.5	0.79	0.91	0.98	10.1	19	0	52	25.45	0	117.51	98.12	2	1.2	1	1	1	0	0	1
1335	1	1	1	0	0	52.7	1.74	61.4	3.26	0.22	0.05	0.44	5.1	162	270	1.8736	155.1724	0.2529	1.3306	0.0069	0.8244	222.5793	505.8621	222.5793	6.49	228.4	201	67.6	5	41.7	1.53	3.4	2.3	13.3	17.4	1	64	27.58	1	81.87	101.85	2	0.8	1	0	0	0	0	1
1336	1	0	0	0	1	63	1.63	71.15	2.95	0.15	0.04	0.31	4.66	138	295	1.8098	180.9816	0.1902	1.385	0.0061	0.561	165.5077	533.8957	165.5077	4.96	117.9	170	54.3	7	40.1	1.27	2.21	1.91	5.88	20.9	1	67	25.35	0	104.44	110.16	2	1.8	1	1	1	1	0	1
1337	0	0	1	1	3	61.8	1.01	66.85	1.66	0.03	0	0.24	4.42	132	140	1.6436	138.6139	0.2376	1.2969	0.0117	0.3945	55.2238	230.099	55.2238	7.11	171.4	188	53.6	4	54.2	0.78	3.27	4.69	10.3	17.2	0	62	24.54	0	101.53	102.97	2	1.5	1	0	0	0	0	0
1338	1	0	0	0	0	60	1.1	65.5	2.46	0.08	0.02	0.33	3.56	120	191	2.2364	173.6364	0.3	1.6078	0.0117	0.738	140.958	427.1455	140.958	4.89	168.1	205	50.4	3	41.96	1.97	2.32	2.32	10.72	19.45	1	64	17.96	1	79.83	84.81	2	2	1	1	1	0	0	1
1339	0	0	0	0	1	63.6	1.76	72.4	3.6	0.1	0.07	0.33	4.53	138	321	2.0455	182.3864	0.1875	1.5929	0.0064	0.675	216.675	656.5909	216.675	5.25	187.2	225	81.3	2.7	41.9	1.09	1.71	2.55	15.5	36.1	0	57	26.89	0	94.8	112.17	2	1.3	1	0	1	0	0	1
1340	0	0	0	0	1	63.1	1.96	72.9	2.73	0.08	0.04	0.35	4.56	143	301	1.3929	153.5714	0.1786	1.1235	0.0046	0.4875	146.7375	419.25	146.7375	4.72	256.8	161	55.6	5	27	0.52	1.31	0.76	11	18	0	41	19.63	0	109.56	97.4	1	1	1	0	0	0	0	1
1341	1	0	0	0	1	54.9	1.79	63.85	2.83	0.07	0.03	0.57	4.47	132	275	1.581	153.6313	0.3184	1.1504	0.0057	0.9012	247.8226	434.7765	247.8226	4.69	274.3	357	58.6	3	41.96	1.97	2.32	2.32	10.72	19.45	0	53	28.52	0	111.6	114.7	2	1.7	1	0	1	0	0	1
1342	1	0	0	0	2	63.4	1.42	70.5	3.36	0.3	0.04	0.36	4.75	149	272	2.3662	191.5493	0.2535	1.5849	0.0087	0.8518	231.698	643.6056	231.698	5.31	133.1	155	45.6	3	30.2	1.38	2.71	1.45	4.26	16.4	1	59	21.05	1	107.91	104.6	2	1.3	1	1	0	0	0	1
1343	1	1	0	0	3	50.6	0.74	54.3	12.61	0	0.02	1.59	3.59	121	221	17.0405	298.6486	2.1486	5.366	0.0771	27.0945	5987.8755	3765.9595	5987.8755	5.87	150.7	285	115.5	4	19.3	1.62	2.15	0.4	12.7	21	1	63	25.25	1	107.79	100.18	2	1	0	1	0	0	0	1
1345	0	1	1	0	3	59.5	3.7	78	4.02	0.07	0.03	0.48	4.83	143	238	1.0865	64.3243	0.1297	0.9393	0.0046	0.5215	124.1202	258.5838	124.1202	6.05	177.3	172	54.7	4	49	1.19	4.31	1.23	9.19	16.9	1	55	28.08	1	115.6	106.5	2	0.8	1	0	0	0	0	0
1346	1	0	0	0	2	55.6	1.88	65	5.17	0.18	0.06	0.8	4.4	141	242	2.75	128.7234	0.4255	1.7705	0.0114	2.2	532.4	665.5	532.4	4.48	284.5	193	64.2	5	41.96	1.97	2.32	2.32	10.72	19.45	1	60	22.2	1	97.2	95.4	2	1.5	1	0	1	1	0	1
1347	1	0	0	0	2	62.5	1.29	68.95	2.88	0.13	0.09	0.4	5.1	159	182	2.2326	141.0853	0.3101	1.5079	0.0123	0.893	162.5302	406.3256	162.5302	4.66	144.4	169	48.3	4	40.9	1.16	2.22	1.96	12.1	17.9	1	60	23.66	0	83.3	91.9	2	2	1	1	1	1	0	1
1349	0	0	0	0	1	61.7	3.71	80.25	4	0.12	0.03	0.53	5.15	148	264	1.0782	71.159	0.1429	0.9112	0.0041	0.5714	150.8571	284.6361	150.8571	4.6	130.7	166	52.4	5	57.5	1.03	1.68	1.46	9	19.5	1	41	27.02	0	100.53	118.11	1	1.1	1	0	1	0	0	1
1351	0	0	0	0	0	55.1	2.04	65.3	3.45	0.02	0.02	0.38	3.98	127	222	1.6912	108.8235	0.1863	1.4024	0.0076	0.6426	142.6676	375.4412	142.6676	4.51	263.6	193	54.6	5	41.96	1.97	2.32	2.32	10.72	19.45	0	59	23.23	0	102.7	90.7	2	1.1	1	0	0	0	0	1
1352	1	0	0	0	0	61.8	2.16	72.6	2.71	0.15	0.03	0.46	4.67	140	366	1.2546	169.4444	0.213	0.9679	0.0034	0.5771	211.2294	459.1944	211.2294	5.3	259.4	177	58.7	4	56.1	0.43	1.8	1.84	9.86	17.6	0	61	22.6	0	110.62	86.95	2	1.5	1	0	0	0	0	1
1353	1	0	0	0	3	59.2	2.14	69.9	3.04	0.15	0.01	0.48	4.4	143	207	1.4206	96.729	0.2243	1.0935	0.0069	0.6819	141.1469	294.0561	141.1469	4.48	149.3	143	54.5	4	51.2	0.94	3.13	0.86	4.78	21.6	1	48	25.16	0	112.76	120.87	1	1.2	1	1	0	0	0	1
1354	0	0	0	0	1	62.6	1.2	68.6	2.05	0.04	0.02	0.18	3.9	116	186	1.7083	155	0.15	1.4236	0.0092	0.3075	57.195	317.75	57.195	4.86	139.9	210	48.7	4	43.5	0.56	3.69	1.57	4.68	17.1	0	61	20.89	0	115.71	102.81	2	0.8	1	0	0	0	0	1
1355	1	0	0	0	1	60.1	1.85	69.35	3.15	0.16	0.05	0.39	4.15	130	241	1.7027	130.2703	0.2108	1.2857	0.0071	0.6641	160.037	410.3514	160.037	4.79	183.3	138	51.3	3	62.3	0.7	1	1.79	18.1	16.5	0	45	23.71	0	112.23	113.53	2	1	1	0	0	0	0	0
1356	0	1	0	0	0	59.5	2.13	70.15	2.79	0.08	0.05	0.45	4.41	128	329	1.3099	154.4601	0.2113	1.0295	0.004	0.5894	193.9246	430.9437	193.9246	5.75	194.2	198	67.5	5	64.9	0.82	2.15	1.38	21	24	0	58	24.44	0	106.73	118.01	2	1	1	0	0	0	0	1
1357	0	1	0	0	3	56.9	2.58	69.8	4.42	0.14	0.02	0.53	4.39	137	227	1.7132	87.9845	0.2054	1.3517	0.0075	0.908	206.1125	388.8915	206.1125	5.61	174.6	154	55.7	4	89.1	1.97	2.32	2.32	10.72	19.45	1	72	28.09	0	84.45	100.76	2	0.7	1	1	0	0	0	0
1359	1	0	0	0	2	55.4	2.19	66.35	2.43	0.28	0.06	0.49	4.76	138	302	1.1096	137.8995	0.2237	0.8046	0.0037	0.5437	164.197	335.0959	164.197	4.63	177.1	201	58.3	4	45.5	2.14	2.64	1.63	7.37	19.6	0	62	22.86	0	99.91	94.08	2	2	1	1	1	0	0	0
1361	1	1	0	0	0	59.1	2.23	70.25	2.95	0.04	0.02	0.35	4.39	135	248	1.3229	111.2108	0.157	1.1174	0.0053	0.463	114.8251	328.0717	114.8251	5.26	166	215	57.2	4	50	0.92	2.69	1.02	9.02	24.3	0	64	23.68	0	109.09	88.24	2	1.5	1	0	0	0	0	1
1362	0	0	0	0	1	59.7	1.96	69.5	2.29	0.1	0.02	0.51	3.92	116	235	1.1684	119.898	0.2602	0.8842	0.005	0.5959	140.0288	274.5663	140.0288	4.45	172.6	214	43.9	5	41.6	1.13	1.31	0.76	15.9	23.4	0	44	24.13	0	91.78	97.6	2	0.8	1	0	0	0	0	0
1363	0	1	0	0	3	63.1	1.96	72.9	4.99	0.07	0.07	0.47	5.21	148	246	2.5459	125.5102	0.2398	1.9416	0.0103	1.1966	294.3591	626.2959	294.3591	5.15	171.4	157	52.3	3	35	1.35	1.84	0.47	11.5	14.8	1	48	26.45	0	108.08	120.22	2	1.2	1	1	1	1	0	0
1365	0	0	0	0	0	60.8	2.36	72.6	2.31	0.06	0.04	0.47	5	147	270	0.9788	114.4068	0.1992	0.7884	0.0036	0.46	124.2114	264.2797	124.2114	5	204.5	220	44.9	5	36.7	0.74	2.07	1.18	5.27	25.5	0	52	20.55	0	109.63	123.03	2	0.6	1	0	0	1	0	0
1366	1	0	0	0	0	60.1	2.48	72.5	5.55	0.17	0.03	0.7	4.36	135	280	2.2379	112.9032	0.2823	1.642	0.008	1.5665	438.629	626.6129	438.629	5.67	222.4	255	67.7	6	22.9	0.97	4.65	0.81	13	22.8	0	63	28.19	0	80.05	45	2	2	1	1	0	0	0	1
1367	1	1	1	0	1	58.5	4.33	80.15	3.84	0.28	0.05	0.73	4.6	140	230	0.8868	53.1178	0.1686	0.7124	0.0039	0.6474	148.8998	203.9723	148.8998	5.73	143.3	213	49.5	5	33.7	2	2.43	10.9	13	26.3	1	76	27.04	1	56.37	53.56	2	1.5	1	0	0	0	0	0
1369	0	0	0	0	0	60.5	1.66	68.8	2.49	0.08	0.03	0.32	4.59	141	207	1.5	124.6988	0.1928	1.1914	0.0072	0.48	99.36	310.5	99.36	5.16	137.4	167	51.8	3	64.9	1.22	1.43	0.83	6.11	14	1	51	23.39	0	106.99	107.15	2	0.6	1	0	0	0	0	0
1370	1	0	0	0	0	57.6	3.74	76.3	1.72	0.05	0.03	0.44	5.08	150	233	0.4599	62.2995	0.1176	0.4038	0.002	0.2024	47.1482	107.1551	47.1482	5.06	200.2	168	58.2	6	31	0.73	9.33	1.04	7.52	19.3	0	60	26.84	0	115.14	106.73	2	1.2	1	0	1	0	0	1
1371	0	0	0	0	1	60	1.22	66.1	2.9	0.06	0.01	0.41	4.3	120	133	2.377	109.0164	0.3361	1.7059	0.0179	0.9746	129.6205	316.1475	129.6205	4.26	155.2	183	41.2	4	33.8	0.98	1.92	1.77	11.5	12.9	0	52	24.77	0	104.05	82.61	2	0.8	1	1	1	0	0	1
1372	0	0	0	0	3	61.7	2.11	72.25	5.54	0.05	0.05	0.54	5.46	165	365	2.6256	172.9858	0.2559	2.0145	0.0072	1.4178	517.5043	958.3412	517.5043	5.34	191.8	180	50.4	5	43.8	0.83	3.12	0.87	12.4	28.3	1	39	30.08	1	110.92	99.53	2	0.6	1	0	0	0	0	0
1373	0	0	0	0	1	63.1	1.63	71.25	3.72	0.1	0.04	0.6	4.95	149	256	2.2822	157.0552	0.3681	1.5696	0.0089	1.3693	350.5472	584.2454	350.5472	5.45	125.4	175	44.5	4	41.96	1.97	2.32	2.32	10.72	19.45	1	41	28.37	1	99.24	93.98	1	1.4	1	0	0	0	0	0
1374	0	0	0	0	3	58.8	2.66	72.1	1.84	0.04	0.02	0.38	4.02	126	262	0.6917	98.4962	0.1429	0.5935	0.0026	0.2629	68.8686	181.2331	68.8686	4.93	156.4	160	54.2	4	41.96	1.97	2.32	2.32	10.72	19.45	0	56	24.68	0	106.9	95.15	2	0.8	1	1	1	0	0	0
1375	0	0	0	0	3	61.9	1.77	70.75	3.46	0.05	0.03	0.53	5.11	148	160	1.9548	90.3955	0.2994	1.4538	0.0122	1.036	165.7672	312.7684	165.7672	4.44	157.8	243	46.7	4	55.6	1.07	1.39	0.91	10.3	25.4	0	63	23.78	0	128.98	116.12	2	1.5	0	1	1	0	0	0
1376	0	0	0	0	0	61.3	2.84	75.5	2.26	0.11	0.02	0.43	4.21	128	313	0.7958	110.2113	0.1514	0.6647	0.0025	0.3422	107.1033	249.0775	107.1033	5.12	245.8	165	48.7	6	41.96	1.97	2.32	2.32	10.72	19.45	0	41	29.24	0	99.2	106.8	2	1.1	0	1	0	0	0	0
1377	1	0	0	0	0	67.5	1.66	75.8	2.44	0.07	0	0.33	4.74	155	169	1.4699	101.8072	0.1988	1.1845	0.0087	0.4851	81.9752	248.4096	81.9752	4.3	174.8	206	50	3	41.96	1.97	2.32	2.32	10.72	19.45	1	63	28.72	0	117.4	97.3	2	1	1	1	1	0	0	1
1378	1	1	0	0	1	60.3	0.54	63	2.46	0.14	0.02	0.12	4.66	138	169	4.5556	312.963	0.2222	3	0.027	0.5467	92.3867	769.8889	92.3867	5.16	186.4	174	50.6	6	49.5	1.13	2.18	2.18	12.2	11.3	0	63	21.1	0	101.05	82.19	2	1.5	1	0	1	0	0	0
1379	1	0	0	0	3	63.9	2.79	77.85	3.66	0.22	0.04	0.52	5.03	157	254	1.3118	91.0394	0.1864	1.0252	0.0052	0.6822	173.2662	333.2043	173.2662	4.59	147.6	243	46.2	3	35.4	0.96	2.76	3.97	7.64	22.5	1	67	25.56	1	78.04	79.39	2	1.5	1	0	0	0	0	1
1380	1	0	0	0	3	67.7	1.84	76.9	3.12	0.13	0.03	0.5	4.21	139	265	1.6957	144.0217	0.2717	1.248	0.0064	0.8478	224.6739	449.3478	224.6739	5.22	151.6	170	47.6	3	41.4	1.64	2.58	2.9	6.85	20.6	1	39	24.28	1	108.86	75.65	1	1.8	1	0	0	0	0	1
1381	0	0	0	0	0	56.5	2.03	66.65	4.95	0.01	0.03	0.36	4.27	134	356	2.4384	175.3695	0.1773	2.037	0.0068	0.8778	312.5084	868.0788	312.5084	6.24	162.4	197	66.1	4	36.6	1.51	1.02	1.45	12.3	29.6	1	56	27.34	0	133.85	139.88	2	1.7	0	0	0	0	0	1
[truncated: 6 more columns]
